# Supplementary material for: Evidence for widespread translation of 5′ untranslated regions
Source: Nucleic Acids Res. 2024 Jul 2;52(14):8112–26. doi: 10.1093/nar/gkae571 (PMC11317171; doi:10.1093/nar/gkae571)
Supplement: gkae571_Supplemental_Files [file gkae571_supplemental_files.zip]

Archive with 2 entries (2 files):
- SupplementaryS2.xlsx
- TUR_supplementary.docx
