# Supplementary material for: Evidence for widespread translation of 5′ untranslated regions
Source: Nucleic Acids Res. 2024 Jul 2;52(14):8112–26. doi: 10.1093/nar/gkae571 (PMC11317171; doi:10.1093/nar/gkae571)
Supplement: gkae571_Supplemental_Files [file gkae571_supplemental_files.zip › SupplementaryS2.xlsx]

## Sheet: Table S2
Table S2 - upstream regions with peptide supprt
HGNC	Ensembl	Translation effect	Start codon	Kozak Strength	Coordinates of upstream region	Chromosome	Sense	Annotated in GENCODE v44	Overlaps Fedorova et al set	Start codon Fedorova et al	Overlaps Na et al set	Start codon Na et al	Overlaps Zhu et al set	Start codon Zhu et al	Overlap Kim et al set	Present in all five studies	Conservation	Conservation extra	Extra
AHCYL1	ENSG00000168710	N-terminal extension	GTG (strong) at 109984948	Strong	109984948-109985052	chr1	+		RiboProf Set	AAG							All primates		X
FKBP4	ENSG00000004478	N-terminal extension	ACG (moderate) at 2795122	Moderate	2795122-2795139	chr12	+										All primates		X
GAS7	ENSG00000007237	N-terminal extension	CTG (moderate) at 10198471	Moderate	10198391-10198471	chr17	-										All primates		X
HMGA1	ENSG00000137309	N-terminal extension	TTG (moderate) at 34236912	Moderate	34236912-34236963;34237204-34237317;34240737-34240780	chr6	+								Yes		All primates		X
HNRNPA1	ENSG00000135486	N-terminal extension	CTG (strong) at 54280721	Strong	54280721-54280807	chr12	+										All primates		X
KMO	ENSG00000117009	N-terminal extension	GTG (moderate) at 241532424	Moderate	241532424-241532444	chr1	+										All primates		X
MFSD14B	ENSG00000148110	N-terminal extension	CTG (moderate) at 94374691	Moderate	94374691-94374819	chr9	+										All primates		X
MICOS10	ENSG00000173436	N-terminal extension	CTG (strong) at 19597025	Strong	19597025-19597045	chr1	+						Normal tissues	CTG	Yes		All primates		X
NUDT4	ENSG00000173598	N-terminal extension	GTG (strong) at 93378257	Strong	93378257-93378322	chr12	+										All primates		X
PGD	ENSG00000142657	N-terminal extension	AAG (moderate) at 10398738	Moderate	10398738-10398751;10399629-10399659	chr1	+										All primates		X
PREB	ENSG00000138073	N-terminal extension	GTG (strong) at 27134550	Strong	27134422-27134550	chr2	-						A431 cells	GTG			All primates		X
PRKCH	ENSG00000027075	N-terminal extension	CTG (strong) at 61321790	Strong	61321790-61322101	chr14	+										All primates		X
PTMS	ENSG00000159335	N-terminal extension	CTG (moderate) at 6766487	Moderate	6766487-6766705	chr12	+		RiboProf Set	CTG					Yes		All primates		X
PURA	ENSG00000185129	N-terminal extension	CTG (moderate) at 140114056	Moderate	140114056-140114181	chr5	+										All primates		X
RABEP1	ENSG00000029725	N-terminal extension	ACG (moderate) at 5282439	Moderate	5282439-5282486	chr17	+										All primates		X
RBM27	ENSG00000091009	N-terminal extension	ACG (moderate) at 146203718	Moderate	146203718-146203765	chr5	+										All primates		X
RHOB	ENSG00000143878	N-terminal extension	GTG (moderate) at 20447397	Moderate	20447397-20447465	chr2	+		RiboProf Set	GTG							All primates		X
RINT1	ENSG00000135249	N-terminal extension	CTG (medium) at 105532248	Moderate	105532277-105532315	chr7	+		RiboProf Set	ACG							All primates		X
RPRD1B	ENSG00000101413	N-terminal extension	CTG (strong) at 38033903	Strong	38033903-38033947	chr20	+						A431 cells	CTG			All primates		X
SERBP1	ENSG00000142864	N-terminal extension	ACG (moderate) at 67430321	Moderate	67430301-67430321	chr1	-										All primates		X
SLC29A1	ENSG00000112759	N-terminal extension	CTG (moderate) at 44226998	Moderate	44226998-44227039;44227260-44227313	chr6	+										All primates		X
SLC35A3	ENSG00000117620	N-terminal extension	TTG (moderate) at 99969971	Moderate	99969971-99970162;99993537-99993554	chr1	+				Yes	CTG					All primates		X
TAPT1	ENSG00000169762	N-terminal extension	NA (upstream)	NA	16226457-16226471	chr4	-										All primates		X
TIAL1	ENSG00000151923	N-terminal extension	CTG (moderate) at 119596507	Moderate	119596466-119596507	chr10	-										All primates		X
TMEM94	ENSG00000177728	uoORF	ATG (moderate at 75471884	Moderate	75471884-75471929;75485428-75485547;75485871-75485905	chr17	+		Untranslated set	-							All primates		X
TNPO2	ENSG00000105576	N-terminal extension	ACG (strong) at 12721412	Strong	12720978-12721412	chr19	-				Yes	ATT					All primates		X
YWHAE	ENSG00000108953	N-terminal extension	CTG (moderate) at 1400176	Moderate	1400111-1400176	chr17	-		RiboProf Set	AGG							All primates		X
ADCY5	ENSG00000173175	N-terminal extension	ACG (strong) at 123448704	Strong	123448546-123448704	chr3	-		PhyloCSF set	CTG							Mammals		X
ADO	ENSG00000181915	N-terminal extension	GTG (strong) at 62804985	Strong	62804985-62805059	chr10	+	Yes	RiboProf Set	CTG					Yes		Mammals		X
ARFIP2	ENSG00000132254	N-terminal extension	CTG (medium) at 6481320	Moderate	6481231-6481320;6480422-6480463	chr11	-										Mammals		X
C1orf122	ENSG00000197982	N-terminal extension	ACG (strong) at 37807936	Strong	37807936-37808306;37808531-37808684	chr1	+				Yes	CTG	Normal tissues	ACG			Mammals		X
C1QL4	ENSG00000186897	N-terminal extension	ATT (strong) at 49336570	Strong	49336478-49336570	chr12	-										Mammals	Vertebrates	X
CCDC8	ENSG00000169515	N-terminal extension	CTG (strong) at 46413020	Strong	46412811-46413020	chr19	-	Yes	Phylo/Ribo	ATC			A431 cells	CTG			Mammals	PNMA domain itself conseved in fish	X
CTDNEP1	ENSG00000175826	N-terminal extension	CTG (strong) at 7251350	Strong	7251297-7251350	chr17	-								Yes		Mammals	Birds/Reptiles (e.g. anolis)	X
CYTH2	ENSG00000105443	N-terminal extension	CTG (strong) at 48469373	Strong	48469373-48469507	chr19	+	Yes	PhyloCSF set	GTG			A431 cells	CTG			Mammals	Birds/Reptiles (e.g. komodo dragon)	X
EXOC5	ENSG00000070367	N-terminal extension	ACG (strong) at 57268687	Strong	57268649-57268687	chr14	-										Mammals		X
FBRS	ENSG00000156860	N-terminal extension	CTG (moderate) at 30659504	Moderate	30659504-30659518	chr16	+										Mammals		X
FOSB	ENSG00000125740	N-terminal extension	TTG (strong) at 45468533	Strong	45468533-45468586	chr19	+		RiboProf Set	CTG							Mammals		X
FXR2	ENSG00000129245	N-terminal extension	GTG at 7614751 is strong	Strong	7614533-7614751	chr17	-	Yes	Phylo/Ribo	GTG	Yes	GTG	Normal tissues	GTG	Yes	Five	Mammals		X
GATAD1	ENSG00000157259	N-terminal extension	ATT (medium) at 92447685	Moderate	92447685-92447729	chr7	+						A431 cells	CTG			Mammals		X
GRIN2A	ENSG00000183454	uoORF	ATG (moderate) at 10182671	Moderate	10182654-10182671;10181877-10182067;10180312-10180429	chr16	-										Mammals		X
H1-10	ENSG00000184897	N-terminal extension	CTG (moderate) at 129316055	Moderate	129315903-129316055	chr3	-	Yes	Phylo/Ribo	CTG			A431 cells	CTG			Mammals		X
HELZ2	ENSG00000130589	N-terminal extension	GTG (strong) at 20:63573126	Strong	63572386-63573126	chr20	-		PhyloCSF set	GTG			Normal tissues	CTG			Mammals	Bilateria (e.g. lingulata)	X
HNRNPA0	ENSG00000177733	N-terminal extension	ACG (strong) at 137754117	Strong	137754067-137754117	chr5	-		Phylo/Ribo	ATA			Normal tissues	ACG			Mammals		X
HNRNPA2B1	ENSG00000122566	N-terminal extension	ACG (moderate) at 26200661.	Moderate	26200578-26200661	chr7	-		RiboProf Set	AGG					Yes		Mammals		X
IFFO2	ENSG00000169991	N-terminal extension	CTG (strong) at 18956437	Strong	18956333-18956437	chr1	-		PhyloCSF set	CTG							Mammals		X
IQGAP2	ENSG00000145703	N-terminal extension	CTG (strong) at 76403486	Strong	76403486-76403545	chr5	+								Yes		Mammals		X
KAT7	ENSG00000136504	N-terminal extension	ACG (strong) at 49788757	Strong	49788757-49788834	chr17	+	Yes	RiboProf Set	ACG	Yes	ACG	A431 cells	ATT	Yes	Five	Mammals	Birds/reptiles (e.g. chicken)	X
KCNN4	ENSG00000104783	N-terminal extension	GTG (strong) at 43780936	Strong	43780862-43780936	chr19	-										Mammals		X
LENG8	ENSG00000167615	N-terminal extension	CTG (strong) at 54451306	Strong	54451306-54451344	chr19	+										Mammals		X
MIB1	ENSG00000101752	N-terminal extension	GTG (weak) at 21741440	Weak	21741440-21741583	chr18	+		PhyloCSF set	GTG							Mammals		X
MROH8	ENSG00000101353	N-terminal extension	ATG (moderate) at 37179239	Moderate	37179223-37179239;37173995-37174116;37171912-37172057;37168121-37168243;37160135-37160176	chr20	-	Yes									Mammals		X
NHSL1	ENSG00000135540	N-terminal extension	ATG (moderate) at 138692764	Moderate	138692573-138692764	chr6	-						Normal tissues	ATG			Mammals	Bilateria (spiders, beetles)	X
NPLOC4	ENSG00000182446	N-terminal extension	CTG (strong) at 81637059	Strong	81636931-81637059	chr17	-	Yes	RiboProf Set	AAG			Normal tissues	CTG	Yes		Mammals		X
PPP1R2	ENSG00000184203	N-terminal extension	CTG (moderate) at 195543052	Moderate	195543026-195543052	chr3	-										Mammals		X
RANGAP1	ENSG00000100401	N-terminal extension	ATG (moderate) at 41281468	Moderate	41281453-41281468;41281045-41281082	chr22	-								Yes		Mammals		X
RIMS4	ENSG00000101098	N-terminal extension	ACG (moderate) at 44810376	Moderate	44810272-44810376	chr20	-										Mammals	Jawed vertebrates	X
SFPQ	ENSG00000116560	N-terminal extension	GTG (strong) at 35193112	Strong	35193050-35193112	chr1	-	Yes	Phylo/Ribo	GTG							Mammals		X
SLC4A4	ENSG00000080493	N-terminal extension	GTG (strong) at 71187301	Strong	71187301-71187401;71236576-71236576	chr4	+		PhyloCSF set	-	Yes	GTG			Yes		Mammals	Jawed vertebrates	X
TLE1	ENSG00000196781	N-terminal extension	ATT (strong) at 81688294	Strong	81688241-81688294	chr9	-										Mammals		X
UBE4B	ENSG00000130939	N-terminal extension	ATT (medium) at 10033656	Moderate	10033656-10033670	chr1	+										Mammals	Birds/Reptiles (e.g. Crotalus tigris)	X
USP22	ENSG00000124422	N-terminal extension	CTG (strong) at 21042895	Strong	21042836-21042895	chr17	-										Mammals		X
USP27X	ENSG00000273820	N-terminal extension	GTG (strong) at 49879654	Strong	49879654-49880307	chrX	+		PhyloCSF set	CTG							Mammals	Bilateria (e. g. Lottia gigantea)	X
ZDHHC20	ENSG00000180776	N-terminal extension	ATG (moderate) at 21459372	Moderate	21459172-21459372	chr13	-										Mammals		X
ZNF638	ENSG00000075292	N-terminal extension	ATG (medium) at 71276639	Moderate	71276639-71276751;71348753-71348954	chr2	+										Mammals	Sharks and rays	X
RBMS1	ENSG00000153250	N-terminal extension	ATG (moderate) at 160407532	Moderate	160407464-160407532;160367368-160367391	chr2	-										Tetrapods	Jawed vertebrates	X
RPL22	ENSG00000116251	N-terminal extension	ATG (strong) at 6199573	Strong	6199562-6199573;6197670-6197756	chr1	-	Yes									Tetrapods	Bilateria (e.g. Asteria Rubens)	X
VANGL2	ENSG00000162738	N-terminal extension	ATA (strong) at 160415694.	Strong	160415694-160415837	chr1	+	Yes	PhyloCSF set	CTG							Tetrapods	Jawed vertebrates	X
WWC3	ENSG00000047644	N-terminal extension	ATG (moderate) at 10015579	Moderate	10015579-10015858;10063445-10063538	chrX	+	Yes	PhyloCSF set	CTG							Tetrapods	Bilateria	X
AKR1B10	ENSG00000198074	N-terminal extension	CTG (moderate) at 134527837	Moderate	134527837-134527911	chr7	+										Apes
ATP9A	ENSG00000054793	N-terminal extension	AAG (moderate) at 51768390	Moderate	51768370-51768390	chr20	-										Apes
BAG6	ENSG00000204463	N-terminal extension	ATG (weak) at 31651847	Weak	31651764-31651847	chr6	-		RiboProf Set	CTG			A431 cells	CTG	Yes		Apes
CA8	ENSG00000178538	N-terminal extension	CTG (moderate) at 60281264	Moderate	60281148-60281264	chr8	-										Apes
DRAP1	ENSG00000175550	uoORF	CTG (strong) at 65919471	Strong	65919471-65919543;65919780-65919852;65919948-65920041;65920343-65920375	chr11	+						A431 cells	CTG			Apes
EHMT1	ENSG00000181090	N-terminal extension	CTG (strong) at 137619014	Strong	137619014-137619028	chr9	+										Apes
FAM120A	ENSG00000048828	N-terminal extension	ACG (strong) at 93451850	Strong	93451850-93451915	chr9	+						A431 cells	ACG	Yes		Apes
FBP1	ENSG00000165140	N-terminal extension	CTG (moderate) at 94639340	Moderate	94639311-94639340	chr9	-										Apes
GNPNAT1	ENSG00000100522	N-terminal extension	GTG (strong) at 52791554	Strong	52791428-52791554;52784651-52784664	chr14	-		RiboProf Set	GTG	Yes	CTG	A431 cells	GTG			Apes
GORASP2	ENSG00000115806	N-terminal extension	CTG (moderate) at 170929287	Moderate	170929287-170929340	chr2	+		RiboProf Set	CTG			A431 cells	CTG			Apes
H2BC1	ENSG00000146047	N-terminal extension	CTG (strong) at 25726867	Strong	25726867-25726908	chr6	+										Apes
HDGF	ENSG00000143321	N-terminal extension	TTG (moderate) at 156751630	Moderate	156751430-156751630	chr1	-		RiboProf Set	ATT	Yes	GTG	A431 cells	TTG			Apes
HEBP2	ENSG00000051620	N-terminal extension	GTG (moderate) at 138404445	Moderate	138404445-138404495	chr6	+		RiboProf Set	CTG							Apes
KHK	ENSG00000138030	N-terminal extension	CTG (moderate) at 27087128	Moderate	27087128-27087259	chr2	+				Yes	CTG	Normal tissues	CTG			Apes
MAP2K1	ENSG00000169032	N-terminal extension	AGG (weak) at 66387225	Weak	66387225-66387347	chr15	+										Apes
NIBAN2	ENSG00000136830	N-terminal extension	ACG (strong) at 127569054	Strong	127568875-127569054	chr9	-										Apes
PIDD1	ENSG00000177595	uoORF	ATG (moderate) at 804419	Moderate	804094-804419;803398-803587	chr11	-						A431 cells	ATG			Apes
SNX5	ENSG00000089006	N-terminal extension	CTG (weak) at 17968446	Weak	17968426-17968446	chr20	-		RiboProf Set	GTG							Apes
STX16	ENSG00000124222	uORF	TTG (weak) at 58651501	Weak	58651501-58651635	chr20	+										Apes
TTC4	ENSG00000243725	N-terminal extension	GTG (strong) at 54715888	Strong	54715888-54715908	chr1	+										Apes
UBE2M	ENSG00000130725	N-terminal extension	GTG (moderate) at 58558552	Moderate	58558382-58558552	chr19	-		RiboProf Set	CTG	Yes	GTG					Apes
ZBTB4	ENSG00000174282	uORF	ATG (moderate) at 7479630	Moderate	7479456-7479630;7467296-7467327	chr17	-										Apes
ARPP19	ENSG00000128989	N-terminal extension	CTG (strong) at 52568973	Strong	52568893-52568973	chr15	-										Chimpanzee
CAPZB	ENSG00000077549	N-terminal extension	GTG (strong) at 19485513	Strong	19485439-19485513	chr1	-		Untranslated set	-							Chimpanzee
FAM102B	ENSG00000162636	N-terminal extension	CTG (moderate) at 108560183	Moderate	108560183-108560428	chr1	+		RiboProf Set	ACG							Chimpanzee
IGF2BP1	ENSG00000159217	N-terminal extension	TTG (moderate) at 48997638	Moderate	48997638-48997745	chr17	+										Chimpanzee
ITPRIPL2	ENSG00000205730	N-terminal extension	CTG (strong) at 19114267	Strong	19114267-19114461	chr16	+						A431 cells	CTG			Chimpanzee
KHDRBS3	ENSG00000131773	N-terminal extension	GTG (strong) at 135457504	Strong	135457504-135457866	chr8	+		RiboProf Set	GTG					Yes		Chimpanzee
LARP1	ENSG00000155506	N-terminal extension	GTG (moderate) at 154755620	Moderate	154755620-154755757	chr5	+										Chimpanzee
NABP2	ENSG00000139579	N-terminal extension	ATG (moderate) at 56224336	Moderate	56224336-56224441;56224834-56224856	chr12	+										Chimpanzee
NABP2	ENSG00000139579	N-terminal extension	ATG (strong) at 56224782	Strong	56224782-56224856	chr12	+										Chimpanzee
NUP214	ENSG00000126883	N-terminal extension	ATG (moderate) at 131125582	Moderate	131125582-131125704	chr9	+										Chimpanzee
PPP1R1B	ENSG00000131771	N-terminal extension	CTG (strong) at 39627147	Strong	39627147-39627392	chr17	+								Yes		Chimpanzee
PRKAR1A	ENSG00000108946	N-terminal extension	GTG (weak) at 68515373	Weak	68515373-68515399	chr17	+								Yes		Chimpanzee
RPA1	ENSG00000132383	N-terminal extension	CTG (strong) at 1830049	Strong	1830049-1830093	chr17	+		RiboProf Set	AAG					Yes		Chimpanzee
TRIM24	ENSG00000122779	N-terminal extension	CTG (moderate) at 138460432	Moderate	138460432-138460548	chr7	+										Chimpanzee
GTF3C5	ENSG00000148308	N-terminal extension	CTG (strong) at 133030985	Strong	133030985-133031011	chr9	+										Gorilla
AC018630.4 (PRH1-PRR4 RT)	ENSG00000275778	uORF	ATG (moderate) at 11171557	Moderate	11171422-11171557;11047151-11047188	chr12	-										Homo pan gorilla
ALDOA	ENSG00000149925	N-terminal extension	CTG (moderate) at 30064470	Moderate	30064470-30064505;30067234-30067254	chr16	+										Homo pan gorilla
ATP2A3	ENSG00000074370	N-terminal extension	AGG (moderate) at 3964420	Moderate	3964292-3964420	chr17	-										Homo pan gorilla
COG5	ENSG00000164597	N-terminal extension	ATG (strong) at 107563989	Strong	107563897-107563989	chr7	-										Homo pan gorilla
COPG1	ENSG00000181789	N-terminal extension	GTG (strong) at 129249641	Strong	129249641-129249709	chr3	+		RiboProf Set	GTG							Homo pan gorilla
EEF1B2	ENSG00000114942	N-terminal extension	GTG (strong) at 206159914	Strong	206159914-206159979	chr2	+		RiboProf Set	GTG							Homo pan gorilla
HSPE1	ENSG00000115540	N-terminal extension	CTG (moderate) at 197500377	Moderate	197500377-197500436	chr2	+						A431 cells	CTG	Yes		Homo pan gorilla
MYO1D	ENSG00000176658	N-terminal extension	ACG (moderate) at 32876926	Moderate	32876873-32876926	chr17	-										Homo pan gorilla
NDRG4	ENSG00000103034	N-terminal extension	CTG (weak) at 58463768	Weak	58463768-58463797	chr16	+		Untranslated set								Homo pan gorilla
NUP50	ENSG00000093000	uoORF	ATG (strong) at 45164117	Strong	45164117-45164296;45168168-45168215	chr22	+										Homo pan gorilla
PICALM	ENSG00000073921	N-terminal extension	CTG (moderate) at 86068945	Moderate	86068781-86068945	chr11	-										Homo pan gorilla
PPP1R14B	ENSG00000173457	N-terminal extension	GTG (strong) at 64246721	Strong	64246674-64246721	chr11	-		RiboProf Set	GTG							Homo pan gorilla
RPL36	ENSG00000130255	uoORF	CTG (strong) at 5690459	Strong	5690459-5690600;5691319-5691453;5691532-5691650	chr19	+										Homo pan gorilla
SLC25A20	ENSG00000178537	N-terminal extension	ACG (strong) at 48898836	Strong	48898795-48898836	chr3	-										Homo pan gorilla
SLC9A3R1	ENSG00000109062	N-terminal extension	ACG (moderate) at 74748769	Moderate	74748769-74748846	chr17	+								Yes		Homo pan gorilla
SRSF12	ENSG00000154548	N-terminal extension	ATG (moderate) at 89117941	Moderate	89117888-89117941	chr6	-										Homo pan gorilla
TSTD1	ENSG00000215845	N-terminal extension	ATG (moderate) at 161038898	Moderate	161038890-161038898	chr1	-						A431 cells	ATG			Homo pan gorilla
USP10	ENSG00000103194	N-terminal extension	ATG (weak) at 84700076	Weak	84700076-84700090	chr16	+										Homo pan gorilla
ALDH3A2	ENSG00000072210	N-terminal extension	GTG (strong) at 19648855;	Strong	19648855-19648971	chr17	+		RiboProf Set	TTG			A431 cells	GTG			Human
CDKN2C	ENSG00000123080	uORF	GTG (strong) at 50969109	Strong	50969109-50969327	chr1	+						A431 cells	ATG			Human
CDV3	ENSG00000091527	N-terminal extension	GTG (moderate) at 133573952	Moderate	133573952-133574044	chr3	+		RiboProf Set	GTG	uORF	GTG - uORF	A431 cells	CTG	Yes		Human
HAND2	ENSG00000164107	uoORF	CTG (moderate) at 173529642	Moderate	173529286-173529642	chr4	-										Human
HBA1	ENSG00000206172	N-terminal extension	NA (upstream)	NA	176681-176716	chr16	+										Human
HSPA12A	ENSG00000165868	N-terminal extension	CTG (strong) at 116742517	Strong	116742470-116742517	chr10	-										Human
KIAA0930	ENSG00000100364	N-terminal extension	CTG (moderate) at 45240790	Moderate	45240704-45240790	chr22	-		PhyloCSF set	-							Human
NMRAL1	ENSG00000153406	uoORF	ATG (weak) at 4474251	Weak	4474093-4474251;4469403-4469465	chr16	-										Human
NR2F1	ENSG00000175745	uoORF	CTG (moderate) at 93584729	Moderate	93584729-93585040	chr5	+										Human
PGBD5	ENSG00000177614	N-terminal extension	GTG (strong) at 230425961	Strong	230425929-230425961	chr1	-										Human
PHF10	ENSG00000130024	N-terminal extension	ATG (strong) at 169724129	Strong	169723932-169724129	chr6	-										Human
PKLR	ENSG00000143627	N-terminal extension	ATG (weak) at 155300956	Weak	155300888-155300956	chr1	-										Human
PPP1R3D	ENSG00000132825	N-terminal extension	GTG (strong) at 59939940	Strong	59939932-59939940	chr20	-										Human
RAB11A	ENSG00000103769	N-terminal extension	ATG (strong) at 65869451	Strong	65869451-65869585	chr15	+								Yes		Human
SET	ENSG00000119335	uoORF	CTG (moderate) at 128689281	Moderate	128689281-128689655;128691170-128691220	chr9	+										Human
SHANK3	ENSG00000251322	uoORF	ATG (weak) at 50674415	Weak	50674415-50674704;50675033-50675251;50676622-50676693;50678585-50678591	chr22	+										Human
SKI	ENSG00000157933	N-terminal extension	TTG (strong) at 2228431	Strong	2228431-2228766	chr1	+										Human
SLC7A5	ENSG00000103257	N-terminal extension	CTG (moderate) at 87869476	Moderate	87869423-87869476	chr16	-										Human
SPANXB1	ENSG00000227234	N-terminal extension	ACG (strong) at 141002634	Strong	141002634-141002693	chrX	+										Human
ST13	ENSG00000100380	N-terminal extension	CTG (moderate) at 40856648	Moderate	40856541-40856648	chr22	-		RiboProf Set	CTG							Human
TM9SF3	ENSG00000077147	uoORF	GTG (moderate) at 96586953	Moderate	96586734-96586953;96576819-96576829	chr10	-				Yes	ACG					Human
TSHZ1	ENSG00000179981	uORF	TTG (moderate) at 75211421	Moderate	75211421-75211687	chr18	+										Human
USP7	ENSG00000187555	N-terminal extension	ATT (strong) at 8963504	Strong	8963286-8963504	chr16	-										Human
ACTG1	ENSG00000184009	N-terminal extension	CTG (strong) at 81512707	Strong	81512615-81512707;81512355-81512360	chr17	-										Monkeys
APRT	ENSG00000198931	N-terminal extension	AGG (weak) at 88811938	Weak	88811900-88811938	chr16	-										Monkeys
ATP2A2	ENSG00000174437	N-terminal extension	CTG (moderate) at 110281610	Moderate	110281610-110281789	chr12	+								Yes		Monkeys
CDC34	ENSG00000099804	N-terminal extension	GTG (strong) at 531881	Strong	531881-531931	chr19	+		RiboProf Set	CTG							Monkeys
DPYSL5	ENSG00000157851	N-terminal extension	ACG (strong) at 26848205	Strong	26848205-26848254;26898496-26898499	chr2	+								Yes		Monkeys
FKBP1A	ENSG00000088832	N-terminal extension	GTG (strong) at 1393073	Strong	1392999-1393073	chr20	-		RiboProf Set	ACG							Monkeys
G6PD	ENSG00000160211	N-terminal extension	ATG (moderate) at 154546870	Moderate	154546789-154546870;154546156-154546163	chrX	-										Monkeys
GATA3	ENSG00000107485	N-terminal extension	ATT (moderate) at 8055539	Moderate	8055539-8055655	chr10	+										Monkeys
GTF3C3	ENSG00000119041	N-terminal extension	CTG (moderate) at 196799668	Moderate	196799612-196799668	chr2	-										Monkeys
H1-0	ENSG00000189060	N-terminal extension	CTG (strong) at 37805332	Strong	37805332-37805547	chr22	+	Yes									Monkeys
HNRNPUL2	ENSG00000214753	uoORF	CTG (strong) at 62727265	Strong	62726885-62727265	chr11	-						A431 cells	CTG	Yes		Monkeys
HSPB1	ENSG00000106211	N-terminal extension	CTG (moderate) at 76302635	Moderate	76302635-76302712	chr7	+		RiboProf Set	CTG	Yes	CTG	A431 cells	CTG			Monkeys
ICE1	ENSG00000164151	N-terminal extension	ACG (strong) at 5422856	Strong	5422856-5422915	chr5	+				Yes	ACG					Monkeys
INCENP	ENSG00000149503	N-terminal extension	GTG (strong) at 62124151	Strong	62124151-62124163;62128151-62128161	chr11	+						A431 cells	GTG			Monkeys
KCTD3	ENSG00000136636	N-terminal extension	CTG (moderate) at 215567587	Moderate	215567587-215567685	chr1	+		RiboProf Set	TTG	Yes	GTG					Monkeys
KIF2A	ENSG00000068796	N-terminal extension	CTG (moderate) at 62306347	Moderate	62306347-62306472	chr5	+						A431 cells	CTG			Monkeys
KYNU	ENSG00000115919	N-terminal extension	CTG (moderate) at 142877660	Moderate	142877660-142877736;142885349-142885367	chr2	+										Monkeys
LELP1	ENSG00000203784	uoORF	CTG (strong) at 153203434	Strong	153203434-153203531;153204687-153204816	chr1	+										Monkeys
MGLL	ENSG00000074416	N-terminal extension	CTG (strong) at 127823150	Strong	127823084-127823150;127821819-127821838	chr3	-										Monkeys
MLST8	ENSG00000167965	N-terminal extension	CTG (weak) at 2206050	Weak	2206050-2206085	chr16	+										Monkeys
MYD88	ENSG00000172936	N-terminal extension	ATG (moderate) at 38138662	Moderate	38138662-38138700	chr3	+										Monkeys
MYH14	ENSG00000105357	N-terminal extension	ATG (moderate) at 50188191	Moderate	50188191-50188307;50210363-50210365	chr19	+										Monkeys
NEDD4L	ENSG00000049759	N-terminal extension	CTG (strong) at 58044577	Strong	58044577-58044660	chr18	+		Untranslated set	-							Monkeys
OXSR1	ENSG00000172939	N-terminal extension	CTG (moderate) at 38165760	Moderate	38165760-38165876	chr3	+				Yes	ACG	A431 - CTG	CTG			Monkeys
PDLIM7	ENSG00000196923	N-terminal extension	ATG (moderate) at 177496655	Moderate	177496513-177496523;177496604-177496655	chr5	-										Monkeys
PFKFB3	ENSG00000170525	N-terminal extension	ACG (moderate) at 6203138	Moderate	6203138-6203260	chr10	+										Monkeys
PHLDA2	ENSG00000181649	uoORF	AAG (strong) at 2929446	Strong	2928892-2929446	chr11	-										Monkeys
PLCB3	ENSG00000149782	N-terminal extension	GTG (moderate) at 64251620	Moderate	64251620-64251649	chr11	+						A431 cells	GTG			Monkeys
PPIA	ENSG00000196262	N-terminal extension	NA (upstream)	NA	44796680-44796724	chr7	+				Yes	GAA					Monkeys
PRKAR2A	ENSG00000114302	N-terminal extension	GTG (moderate) at 48847716	Moderate	48847597-48847662	chr3	-										Monkeys
RTL1	ENSG00000254656	N-terminal extension	CTG (moderate) at 100884845	Moderate	100884789-100884845	chr14	-										Monkeys
SCRIB	ENSG00000180900	uoORF	ATG (weak) at 143815448	Weak	143815214-143815448;143814001-143814118;143813887-143813896	chr8	-										Monkeys
SLC12A2	ENSG00000064651	N-terminal extension	GTG (moderate) at 128083892	Moderate	128083901-128083954	chr5	+										Monkeys
SLC19A1	ENSG00000173638	N-terminal extension	AGG (moderate) at 45544138	Moderate	45544137-45544138;45537960-45538008	chr21	-		Untranslated set	-							Monkeys
SLC3A2	ENSG00000168003	N-terminal extension	CTG (strong) at 62880946	Strong	62880946-62881023	chr11	+										Monkeys
SPATA31A1	ENSG00000204849	N-terminal extension	ATG (moderate) at 39355689	Moderate	39355689-39355730	chr9	+										Monkeys
STARD10	ENSG00000214530	N-terminal extension	ATG (moderate) at 72792966	Moderate	72792875-72792966;72781182-72781294	chr11	-				Yes	CTG					Monkeys
THOP1	ENSG00000172009	N-terminal extension	GTG (strong) at 2785594	Strong	2785594-2785662	chr19	+		RiboProf Set	GTG	Yes	GTG	A431 cells	GTG			Monkeys
TMPO	ENSG00000120802	N-terminal extension	GTG (moderate) at 98515817	Moderate	98515817-98515867	chr12	+										Monkeys
TMSB4X	ENSG00000205542	N-terminal extension	GTG (moderate) at 12975394	Moderate	12975394-12975443;12976246-12976261	chrX	+										Monkeys
TPGS2	ENSG00000134779	N-terminal extension	GTG (moderate) at 36828977	Moderate	36828768-36828977	chr18	-										Monkeys
TPST2	ENSG00000128294	N-terminal extension	ATG (moderate) at 26547501	Moderate	26547500-26547501;26544604-26544675;26541631-26541718	chr22	-								Yes		Monkeys
TRIP13	ENSG00000071539	N-terminal extension	CTG (strong) at 892939	Strong	892939-892998	chr5	+		RiboProf Set	GTG							Monkeys
TRMT6	ENSG00000089195	N-terminal extension	GTG (strong) at 5950432	Strong	5950406-5950432	chr20	-		RiboProf Set	AGG	uORF	GTG - uORF	A431 cells	CTG/GTG	Yes		Monkeys
TUBA4A	ENSG00000127824	N-terminal extension	CTG (moderate) at 219254253	Moderate	219254095-219254253;219252189-219252230	chr2	-										Monkeys

## Sheet: Table S3
Table S3 - PSM detected in the analyss
HGNC	Ensembl	Peptide	Study	Experiment	scan	percolator PEP	tissue
AC018630.4	ENSG00000275778	EVHAQIPGQIEEGEQGAGEPIAEDAVR	bekker_jensen_2017	QE3_UPLC8_DBJ_QC_HELA_39frac_Trypsin	21602	3.18794e-09	cervix
AC018630.4	ENSG00000275778	EVHAQIPGQIEEGEQGAGEPIAEDAVR	bekker_jensen_2017	QE3_UPLC8_DBJ_SA_293_Rep1_46frac	20504	9.61514e-08	kidney
AC018630.4	ENSG00000275778	EVHAQIPGQIEEGEQGAGEPIAEDAVR	bekker_jensen_2017	QE3_UPLC8_DBJ_SA_A549_Rep2_46frac	18733	1.08121e-08	lung
AC018630.4	ENSG00000275778	EVHAQIPGQIEEGEQGAGEPIAEDAVR	bekker_jensen_2017	QE3_UPLC8_DBJ_SA_HCT116_Rep2_46frac	19398	1.68556e-07	colon
AC018630.4	ENSG00000275778	EVHAQIPGQIEEGEQGAGEPIAEDAVR	bekker_jensen_2017	QE3_UPLC8_DBJ_SA_MCF7_Rep1_46frac	19147	1.51261e-05	breast
AC018630.4	ENSG00000275778	EVHAQIPGQIEEGEQGAGEPIAEDAVR	bekker_jensen_2017	QE3_UPLC8_DBJ_SA_SH-SY5Y_Rep1_46frac	19734	4.13061e-08	bone_marrow
AC018630.4	ENSG00000275778	EVHAQIPGQIEEGEQGAGEPIAEDAVR	bekker_jensen_2017	QE3_UPLC9_DBJ_SA_46fractions_Rep1	18459	1.50645e-07	cervix
AC018630.4	ENSG00000275778	EVHAQIPGQIEEGEQGAGEPIAEDAVR	bekker_jensen_2017	QE3_UPLC9_DBJ_SA_Waters_70frac_no_concatenation_rep1	17390	3.83691e-09	cervix
AC018630.4	ENSG00000275778	EVHAQIPGQIEEGEQGAGEPIAEDAVR	bekker_jensen_2017	QE5_UPLC10_DBJ_SA_293_REP2_46frac	17945	1.32355e-06	kidney
AC018630.4	ENSG00000275778	EVHAQIPGQIEEGEQGAGEPIAEDAVR	bekker_jensen_2017	QE5_UPLC10_DBJ_SA_HCT116_REP1_46frac	17291	6.84546e-08	colon
AC018630.4	ENSG00000275778	EVHAQIPGQIEEGEQGAGEPIAEDAVR	bekker_jensen_2017	QE5_UPLC10_DBJ_SA_MCF7_REP2_46frac	17725	1.16873e-07	breast
AC018630.4	ENSG00000275778	EVHAQIPGQIEEGEQGAGEPIAEDAVR	wang_2019	P018021	34924	1.10973e-07	pituitary_gland
ACTG1	ENSG00000184009	GGVAMEEEIAAIVIDNGSGMCK	bekker_jensen_2017	QE3_UPLC8_DBJ_SA_HCT116_Rep2_46frac	30225	4.69237e-05	colon
ACTG1	ENSG00000184009	GGVAMEEEIAAIVIDNGSGMCK	bekker_jensen_2017	QE5_UPLC10_DBJ_SA_SH-SY5Y_REP2_46frac	29063	9.97262e-06	bone_marrow
ADCY5	ENSG00000173175	IPGEEEGDDEAEGGMSGSK	bekker_jensen_2017	QE5_UPLC10_DBJ_SA_MCF7_REP2_46frac	6982	8.96296e-07	breast
ADCY5	ENSG00000173175	IPGEEEGDDEAEGGMSGSK	wang_2019	P013164	12836	4.5063e-08	testis
ADCY5	ENSG00000173175	IPGEEEGDDEAEGGMSGSK	wang_2019	P013201	11886	2.74245e-07	heart
ADCY5	ENSG00000173175	IPGEEEGDDEAEGGMSGSK	wang_2019	P015159	12773	1e-05	fat
ADO	ENSG00000181915	HAEEQPTMPR	bekker_jensen_2017	QE5_UPLC10_DBJ_SA_HCT116_REP1_46frac	2679	5.76174e-07	colon
ADO	ENSG00000181915	HAEEQPTMPR	bekker_jensen_2017	QE5_UPLC10_DBJ_SA_PROSTATE_Pt3_human_46frac	2369	1.33221e-06	prostate
ADO	ENSG00000181915	HAEEQPTMPR	bekker_jensen_2017	QE5_UPLC10_DBJ_SA_SH-SY5Y_REP2_46frac	2624	7.00677e-06	bone_marrow
ADO	ENSG00000181915	HAEEQPTMPR	kim_2014	Adult_CD8Tcells_Gel_Elite_44	3499	2.1e-05	CD8+_T_cells
ADO	ENSG00000181915	HAEEQPTMPR	kim_2014	Adult_Frontalcortex_bRP_Elite_85	3811	3.50802e-06	frontal_cortex
ADO	ENSG00000181915	HAEEQPTMPR	kim_2014	Adult_Frontalcortex_Gel_Elite_80	1602	4.11257e-05	frontal_cortex
ADO	ENSG00000181915	HAEEQPTMPR	kim_2014	Adult_NKcells_Gel_Elite_78	1266	9.4e-05	NK_cells
ADO	ENSG00000181915	HAEEQPTMPR	kim_2014	Adult_Pancreas_bRP_Elite_59	3815	9.00122e-09	pancreas
ADO	ENSG00000181915	HAEEQPTMPR	kim_2014	Adult_Retina_bRP_Elite_64	2849	0.000175572	retina
ADO	ENSG00000181915	HAEEQPTMPR	kim_2014	Adult_Testis_bRP_Elite_68	3775	3.03081e-07	testis
ADO	ENSG00000181915	HAEEQPTMPR	kim_2014	Adult_Testis_Gel_Elite_69	2825	7e-06	testis
ADO	ENSG00000181915	HAEEQPTMPR	kim_2014	Adult_Urinarybladder_bRP_Elite_71	3577	1.21625e-07	urinary_bladder
ADO	ENSG00000181915	HAEEQPTMPR	wang_2019	P010739	4385	0.000147	stomach
ADO	ENSG00000181915	HAEEQPTMPR	wang_2019	P010747	2628	2.33622e-05	tonsil
ADO	ENSG00000181915	HAEEQPTMPR	wang_2019	P013562	6133	9.20624e-06	smooth_muscle
AHCYL1	ENSG00000168710	GMSMPDAMPIPGVGEEIK	bekker_jensen_2017	QE3_UPLC9_DBJ_SA_46fractions_Rep1	24831	1.3108e-05	cervix
AHCYL1	ENSG00000168710	GMSMPDAMPIPGVGEEIK	bekker_jensen_2017	QE3_UPLC9_DBJ_SA_Waters_70frac_no_concatenation_rep1	24021	3.56164e-05	cervix
AHCYL1	ENSG00000168710	GMSMPDAMPIPGVGEEIK	carlyle_2017	SAMEA7710321	46578	3.86806e-05	brain
AHCYL1	ENSG00000168710	GMSMPDAMPIPGVGEEIK	carlyle_2017	SAMEA7710323	43576	4.83721e-05	brain
AKR1B10	ENSG00000198074	AGRETSTCSIR	bekker_jensen_2017	QE4_UPLC5_DBJ_SA_A549_REP1_46frac	1772	6.36466e-05	lung
AKR1B10	ENSG00000198074	IISAPTMATFVEISTK	bekker_jensen_2017	QE3_UPLC8_DBJ_SA_A549_Rep2_46frac	15264	3.86928e-06	lung
AKR1B10	ENSG00000198074	IISAPTMATFVEISTK	bekker_jensen_2017	QE4_UPLC5_DBJ_SA_A549_REP1_46frac	22796	3.30174e-06	lung
AKR1B10	ENSG00000198074	IISAPTMATFVEISTK	bekker_jensen_2017	QE5_UPLC10_DBJ_SA_LIVER_human_46frac	21001	7.6352e-06	liver
AKR1B10	ENSG00000198074	IISAPTMATFVEISTK	wang_2019	P010748	47562	9.11014e-05	liver
AKR1B10	ENSG00000198074	IISAPTMATFVEISTK	wang_2019	P013128	35649	1.4e-05	stomach
AKR1B10	ENSG00000198074	IISAPTMATFVEISTK	wang_2019	P013163	44431	3.12557e-06	lung
AKR1B10	ENSG00000198074	IISAPTMATFVEISTK	wang_2019	P013187	40995	7.51814e-06	duodenum
AKR1B10	ENSG00000198074	IISAPTMATFVEISTK	wang_2019	P013188	43396	4.05757e-06	small_intestine
ALDH3A2	ENSG00000072210	IPIPSAPGPCSSIQDQAMEIEVR	bekker_jensen_2017	QE3_UPLC8_DBJ_SA_293_Rep1_46frac	26195	3.44566e-07	kidney
ALDH3A2	ENSG00000072210	IPIPSAPGPCSSIQDQAMEIEVR	bekker_jensen_2017	QE3_UPLC8_DBJ_SA_A549_Rep2_46frac	24345	8.78406e-10	lung
ALDH3A2	ENSG00000072210	IPIPSAPGPCSSIQDQAMEIEVR	bekker_jensen_2017	QE3_UPLC8_DBJ_SA_HCT116_Rep2_46frac	25877	8.4561e-09	colon
ALDH3A2	ENSG00000072210	IPIPSAPGPCSSIQDQAMEIEVR	bekker_jensen_2017	QE3_UPLC8_DBJ_SA_MCF7_Rep1_46frac	24347	6.14389e-08	breast
ALDH3A2	ENSG00000072210	IPIPSAPGPCSSIQDQAMEIEVR	bekker_jensen_2017	QE3_UPLC8_DBJ_SA_SH-SY5Y_Rep1_46frac	25950	3.64788e-08	bone_marrow
ALDH3A2	ENSG00000072210	IPIPSAPGPCSSIQDQAMEIEVR	bekker_jensen_2017	QE3_UPLC9_DBJ_SA_46fractions_Rep1	24762	2.00138e-07	cervix
ALDH3A2	ENSG00000072210	IPIPSAPGPCSSIQDQAMEIEVR	bekker_jensen_2017	QE3_UPLC9_DBJ_SA_Waters_70frac_no_concatenation_rep1	23480	4.42467e-09	cervix
ALDH3A2	ENSG00000072210	IPIPSAPGPCSSIQDQAMEIEVR	bekker_jensen_2017	QE4_UPLC5_DBJ_SA_A549_REP1_46frac	23709	1.37573e-09	lung
ALDH3A2	ENSG00000072210	IPIPSAPGPCSSIQDQAMEIEVR	bekker_jensen_2017	QE5_UPLC10_DBJ_SA_293_REP2_46frac	24735	8.01624e-09	kidney
ALDH3A2	ENSG00000072210	IPIPSAPGPCSSIQDQAMEIEVR	bekker_jensen_2017	QE5_UPLC10_DBJ_SA_HCT116_REP1_46frac	24257	1.52424e-08	colon
ALDH3A2	ENSG00000072210	IPIPSAPGPCSSIQDQAMEIEVR	bekker_jensen_2017	QE5_UPLC10_DBJ_SA_LIVER_human_46frac	23435	7.54869e-08	liver
ALDH3A2	ENSG00000072210	IPIPSAPGPCSSIQDQAMEIEVR	bekker_jensen_2017	QE5_UPLC10_DBJ_SA_MCF7_REP2_46frac	23168	5.48479e-07	breast
ALDH3A2	ENSG00000072210	IPIPSAPGPCSSIQDQAMEIEVR	bekker_jensen_2017	QE5_UPLC10_DBJ_SA_SH-SY5Y_REP2_46frac	23459	2.89515e-09	bone_marrow
ALDH3A2	ENSG00000072210	IPIPSAPGPCSSIQDQAMEIEVR	carlyle_2017	SAMEA7710320	45593	1.08358e-07	brain
ALDH3A2	ENSG00000072210	IPIPSAPGPCSSIQDQAMEIEVR	carlyle_2017	SAMEA7710321	45831	2.12984e-06	brain
ALDH3A2	ENSG00000072210	IPIPSAPGPCSSIQDQAMEIEVR	kim_2014	Adult_Gallbladder_bRP_Elite_53	16365	6.77006e-06	gallbladder
ALDH3A2	ENSG00000072210	IPIPSAPGPCSSIQDQAMEIEVR	kim_2014	Adult_Liver_bRP_Elite_82	16749	0.000184	liver
ALDH3A2	ENSG00000072210	IPIPSAPGPCSSIQDQAMEIEVR	kim_2014	Adult_Ovary_bRP_Elite_57	14498	3.77722e-07	ovary
ALDH3A2	ENSG00000072210	IPIPSAPGPCSSIQDQAMEIEVR	kim_2014	Adult_Pancreas_bRP_Elite_59	17151	5.39229e-08	pancreas
ALDH3A2	ENSG00000072210	IPIPSAPGPCSSIQDQAMEIEVR	kim_2014	Adult_Prostate_bRP_Elite_61	17780	1.61176e-07	prostate
ALDH3A2	ENSG00000072210	IPIPSAPGPCSSIQDQAMEIEVR	kim_2014	Adult_Retina_bRP_Elite_64	15167	3.332e-08	retina
ALDH3A2	ENSG00000072210	IPIPSAPGPCSSIQDQAMEIEVR	kim_2014	Adult_Testis_bRP_Elite_68	16289	5.13934e-08	testis
ALDH3A2	ENSG00000072210	IPIPSAPGPCSSIQDQAMEIEVR	wang_2019	P010747	44036	2.16091e-07	tonsil
ALDH3A2	ENSG00000072210	IPIPSAPGPCSSIQDQAMEIEVR	wang_2019	P010748	42588	4.28073e-08	liver
ALDH3A2	ENSG00000072210	IPIPSAPGPCSSIQDQAMEIEVR	wang_2019	P012502	39620	2.86412e-08	liver
ALDH3A2	ENSG00000072210	IPIPSAPGPCSSIQDQAMEIEVR	wang_2019	P013107	35960	4.32015e-07	tonsil
ALDH3A2	ENSG00000072210	IPIPSAPGPCSSIQDQAMEIEVR	wang_2019	P013127	37145	2.33914e-07	liver
ALDH3A2	ENSG00000072210	IPIPSAPGPCSSIQDQAMEIEVR	wang_2019	P013129	36568	1.64603e-07	brain
ALDH3A2	ENSG00000072210	IPIPSAPGPCSSIQDQAMEIEVR	wang_2019	P013164	32972	2.55771e-09	testis
ALDH3A2	ENSG00000072210	IPIPSAPGPCSSIQDQAMEIEVR	wang_2019	P013201	35308	5.01119e-09	heart
ALDH3A2	ENSG00000072210	IPIPSAPGPCSSIQDQAMEIEVR	wang_2019	P013681	38496	7.16607e-08	rectum
ALDH3A2	ENSG00000072210	IPIPSAPGPCSSIQDQAMEIEVR	wang_2019	P015424	38986	1.78494e-11	adrenal_gland
ALDH3A2	ENSG00000072210	IPIPSAPGPCSSIQDQAMEIEVRR	bekker_jensen_2017	QE3_UPLC9_DBJ_SA_Waters_70frac_no_concatenation_rep1	20154	3.06902e-05	cervix
ALDH3A2	ENSG00000072210	IPIPSAPGPCSSIQDQAMEIEVRR	bekker_jensen_2017	QE5_UPLC10_DBJ_SA_HCT116_REP1_46frac	20352	0.000148354	colon
ALDH3A2	ENSG00000072210	IPIPSAPGPCSSIQDQAMEIEVRR	wang_2019	P010748	36358	5.27983e-05	liver
ALDOA	ENSG00000149925	ISSEAPEIATTSTMPYQYPAITPEQK	bekker_jensen_2017	QE3_UPLC8_DBJ_SA_293_Rep1_46frac	22352	2.51275e-06	kidney
ALDOA	ENSG00000149925	ISSEAPEIATTSTMPYQYPAITPEQK	bekker_jensen_2017	QE3_UPLC8_DBJ_SA_A549_Rep2_46frac	22027	4.58455e-06	lung
ALDOA	ENSG00000149925	ISSEAPEIATTSTMPYQYPAITPEQK	bekker_jensen_2017	QE3_UPLC8_DBJ_SA_HCT116_Rep2_46frac	22446	7.43639e-06	colon
ALDOA	ENSG00000149925	ISSEAPEIATTSTMPYQYPAITPEQK	bekker_jensen_2017	QE3_UPLC8_DBJ_SA_SH-SY5Y_Rep1_46frac	22462	1.76606e-05	bone_marrow
ALDOA	ENSG00000149925	ISSEAPEIATTSTMPYQYPAITPEQK	bekker_jensen_2017	QE3_UPLC9_DBJ_SA_Waters_70frac_no_concatenation_rep1	18690	1.40919e-06	cervix
ALDOA	ENSG00000149925	ISSEAPEIATTSTMPYQYPAITPEQK	bekker_jensen_2017	QE5_UPLC10_DBJ_SA_293_REP2_46frac	20896	2.64743e-05	kidney
ALDOA	ENSG00000149925	ISSEAPEIATTSTMPYQYPAITPEQK	bekker_jensen_2017	QE5_UPLC10_DBJ_SA_HCT116_REP1_46frac	20951	1.26931e-05	colon
ALDOA	ENSG00000149925	ISSEAPEIATTSTMPYQYPAITPEQK	bekker_jensen_2017	QE5_UPLC10_DBJ_SA_MCF7_REP2_46frac	21107	7.38517e-05	breast
ALDOA	ENSG00000149925	ISSEAPEIATTSTMPYQYPAITPEQK	bekker_jensen_2017	QE5_UPLC10_DBJ_SA_SH-SY5Y_REP2_46frac	21032	8.5163e-07	bone_marrow
ALDOA	ENSG00000149925	ISSEAPEIATTSTMPYQYPAITPEQK	carlyle_2017	SAMEA7710320	41348	2.99279e-05	brain
ALDOA	ENSG00000149925	ISSEAPEIATTSTMPYQYPAITPEQK	carlyle_2017	SAMEA7710321	41328	1.16925e-07	brain
ALDOA	ENSG00000149925	ISSEAPEIATTSTMPYQYPAITPEQK	carlyle_2017	SAMEA7710322	42138	4.97457e-07	brain
ALDOA	ENSG00000149925	ISSEAPEIATTSTMPYQYPAITPEQK	carlyle_2017	SAMEA7710323	43744	2.77557e-06	brain
ALDOA	ENSG00000149925	ISSEAPEIATTSTMPYQYPAITPEQK	carlyle_2017	SAMEA7710325	41633	2.26093e-06	brain
ALDOA	ENSG00000149925	ISSEAPEIATTSTMPYQYPAITPEQK	carlyle_2017	SAMEA7710326	40540	9.27424e-06	brain
ALDOA	ENSG00000149925	ISSEAPEIATTSTMPYQYPAITPEQKK	bekker_jensen_2017	QE3_UPLC8_DBJ_SA_Hela_39frac_Trypsin	38273	1.84307e-05	cervix
ALDOA	ENSG00000149925	ISSEAPEIATTSTMPYQYPAITPEQKK	wang_2019	P018020	41328	9.98531e-05	pituitary_gland
ALDOA	ENSG00000149925	ISSEAPEIATTSTMPYQYPAITPEQKK	wang_2019	P018021	41289	2.6682e-08	pituitary_gland
APRT	ENSG00000198931	AAAGSSHAAMADSEIQIVEQR	bekker_jensen_2017	QE3_UPLC8_DBJ_SA_MCF7_Rep1_46frac	14710	3.72645e-06	breast
APRT	ENSG00000198931	AAAGSSHAAMADSEIQIVEQR	bekker_jensen_2017	QE5_UPLC10_DBJ_SA_MCF7_REP2_46frac	13309	1.88511e-07	breast
ARFIP2	ENSG00000132254	AARPEGAGVESFTPIPFIAMTDGIIGK	wang_2019	P013129	54469	1.63418e-08	brain
ARFIP2	ENSG00000132254	AARPEGAGVESFTPIPFIAMTDGIIGK	wang_2019	P013188	57928	3.72829e-05	small_intestine
ARFIP2	ENSG00000132254	AARPEGAGVESFTPIPFIAMTDGIIGK	wang_2019	P013675	53115	3.26277e-05	prostate
ARFIP2	ENSG00000132254	AARPEGAGVESFTPIPFIAMTDGIIGK	wang_2019	P018020	65060	3.42178e-06	pituitary_gland
ARPP19	ENSG00000128989	GSTMSAEVPEAASAEEQK	bekker_jensen_2017	QE3_UPLC8_DBJ_SA_HCT116_Rep2_46frac	10552	0.000156227	colon
ARPP19	ENSG00000128989	GSTMSAEVPEAASAEEQK	bekker_jensen_2017	QE3_UPLC8_DBJ_SA_MCF7_Rep1_46frac	10623	5.76283e-05	breast
ARPP19	ENSG00000128989	GSTMSAEVPEAASAEEQK	bekker_jensen_2017	QE3_UPLC9_DBJ_SA_Waters_70frac_no_concatenation_rep1	8740	4.60808e-05	cervix
ARPP19	ENSG00000128989	GSTMSAEVPEAASAEEQK	bekker_jensen_2017	QE5_UPLC10_DBJ_SA_HCT116_REP1_46frac	8886	2.57463e-05	colon
ARPP19	ENSG00000128989	GSTMSAEVPEAASAEEQK	bekker_jensen_2017	QE5_UPLC10_DBJ_SA_MCF7_REP2_46frac	9111	3.18083e-06	breast
ARPP19	ENSG00000128989	GSTMSAEVPEAASAEEQK	bekker_jensen_2017	QE5_UPLC10_DBJ_SA_SH-SY5Y_REP2_46frac	9108	0.000169301	bone_marrow
ATP2A2	ENSG00000174437	APEAMENAHTK	kim_2014	Adult_Testis_bRP_Elite_68	2327	8.18671e-06	testis
ATP2A2	ENSG00000174437	GGGEEAAGTGGEAGRAPEAMENAHTK	bekker_jensen_2017	QE3_UPLC8_DBJ_SA_MCF7_Rep1_46frac	4794	7.27081e-06	breast
ATP2A2	ENSG00000174437	GGGEEAAGTGGEAGRAPEAMENAHTK	bekker_jensen_2017	QE3_UPLC8_DBJ_SA_SH-SY5Y_Rep1_46frac	4867	3.47856e-05	bone_marrow
ATP2A2	ENSG00000174437	GGGEEAAGTGGEAGRAPEAMENAHTK	wang_2019	P013201	7587	1.90951e-05	heart
ATP2A2	ENSG00000174437	GGGESPSAPGIPGWHEPAAGVR	bekker_jensen_2017	QE5_UPLC10_DBJ_SA_SH-SY5Y_REP2_46frac	13211	4.87371e-05	bone_marrow
ATP2A3	ENSG00000074370	AGGMEAAHIIPAADVIR	bekker_jensen_2017	QE3_UPLC8_DBJ_SA_MCF7_Rep1_46frac	17490	2.10695e-07	breast
ATP2A3	ENSG00000074370	AGGMEAAHIIPAADVIR	bekker_jensen_2017	QE5_UPLC10_DBJ_SA_MCF7_REP2_46frac	16888	2.8475e-06	breast
ATP9A	ENSG00000054793	AGGAADMTDNIPIQPVR	bekker_jensen_2017	QE3_UPLC8_DBJ_SA_293_Rep1_46frac	17554	8.51874e-05	kidney
ATP9A	ENSG00000054793	AGGAADMTDNIPIQPVR	bekker_jensen_2017	QE3_UPLC8_DBJ_SA_HCT116_Rep2_46frac	17290	1.20617e-06	colon
ATP9A	ENSG00000054793	AGGAADMTDNIPIQPVR	bekker_jensen_2017	QE3_UPLC8_DBJ_SA_Hela_39frac_Trypsin	36316	6.40768e-07	cervix
ATP9A	ENSG00000054793	AGGAADMTDNIPIQPVR	bekker_jensen_2017	QE3_UPLC8_DBJ_SA_MCF7_Rep1_46frac	16454	1.67489e-06	breast
ATP9A	ENSG00000054793	AGGAADMTDNIPIQPVR	bekker_jensen_2017	QE3_UPLC8_DBJ_SA_SH-SY5Y_Rep1_46frac	17578	4.75263e-06	bone_marrow
ATP9A	ENSG00000054793	AGGAADMTDNIPIQPVR	bekker_jensen_2017	QE3_UPLC9_DBJ_SA_Waters_70frac_no_concatenation_rep1	16460	2.80581e-07	cervix
ATP9A	ENSG00000054793	AGGAADMTDNIPIQPVR	bekker_jensen_2017	QE4_UPLC5_DBJ_SA_A549_REP1_46frac	15449	2.67761e-07	lung
ATP9A	ENSG00000054793	AGGAADMTDNIPIQPVR	bekker_jensen_2017	QE5_UPLC10_DBJ_SA_HCT116_REP1_46frac	16094	1.02558e-06	colon
ATP9A	ENSG00000054793	AGGAADMTDNIPIQPVR	bekker_jensen_2017	QE5_UPLC10_DBJ_SA_MCF7_REP2_46frac	15372	2.12251e-05	breast
ATP9A	ENSG00000054793	AGGAADMTDNIPIQPVR	bekker_jensen_2017	QE5_UPLC10_DBJ_SA_PROSTATE_Pt2_human_46frac	10584	5.47594e-07	prostate
ATP9A	ENSG00000054793	AGGAADMTDNIPIQPVR	carlyle_2017	SAMEA7710320	30371	9.40217e-08	brain
ATP9A	ENSG00000054793	AGGAADMTDNIPIQPVR	carlyle_2017	SAMEA7710321	29666	1.40209e-07	brain
ATP9A	ENSG00000054793	AGGAADMTDNIPIQPVR	carlyle_2017	SAMEA7710322	30894	3.32865e-07	brain
ATP9A	ENSG00000054793	AGGAADMTDNIPIQPVR	carlyle_2017	SAMEA7710323	29197	1.46764e-06	brain
ATP9A	ENSG00000054793	AGGAADMTDNIPIQPVR	carlyle_2017	SAMEA7710324	29621	2.49584e-08	brain
ATP9A	ENSG00000054793	AGGAADMTDNIPIQPVR	carlyle_2017	SAMEA7710325	30373	5.78602e-09	brain
ATP9A	ENSG00000054793	AGGAADMTDNIPIQPVR	carlyle_2017	SAMEA7710326	30165	1.48013e-07	brain
ATP9A	ENSG00000054793	AGGAADMTDNIPIQPVR	kim_2014	Adult_Frontalcortex_bRP_Elite_85	11547	7.40754e-05	frontal_cortex
ATP9A	ENSG00000054793	AGGAADMTDNIPIQPVR	kim_2014	Adult_Frontalcortex_Gel_Elite_80	8739	6.26973e-07	frontal_cortex
ATP9A	ENSG00000054793	AGGAADMTDNIPIQPVR	kim_2014	Adult_Spinalcord_bRP_Elite_66	12316	1.36087e-07	spinal_cord
ATP9A	ENSG00000054793	AGGAADMTDNIPIQPVR	kim_2014	Adult_Testis_bRP_Elite_68	10760	2.66599e-07	testis
ATP9A	ENSG00000054793	AGGAADMTDNIPIQPVR	kim_2014	Fetal_Brain_Gel_Velos_16	3049	2e-06	fetal_brain
ATP9A	ENSG00000054793	AGGAADMTDNIPIQPVR	schiza_2019	PI-714	11548	1.5e-05	testis
ATP9A	ENSG00000054793	AGGAADMTDNIPIQPVR	wang_2019	P013129	20314	1.37503e-06	brain
ATP9A	ENSG00000054793	AGGAADMTDNIPIQPVR	wang_2019	P013164	18358	5.61178e-06	testis
ATP9A	ENSG00000054793	AGGAADMTDNIPIQPVR	wang_2019	P013675	26912	6.78206e-05	prostate
ATP9A	ENSG00000054793	AGGAADMTDNIPIQPVR	wang_2019	P015424	25033	5.13648e-06	adrenal_gland
ATP9A	ENSG00000054793	AGGAADMTDNIPIQPVR	wang_2019	P018020	33956	3.57822e-08	pituitary_gland
ATP9A	ENSG00000054793	AGGAADMTDNIPIQPVR	wang_2019	P018021	40699	9.76922e-08	pituitary_gland
ATP9A	ENSG00000054793	AGGAADMTDNIPIQPVRQK	bekker_jensen_2017	QE3_UPLC8_DBJ_SA_MCF7_Rep1_46frac	12784	6.63321e-07	breast
ATP9A	ENSG00000054793	AGGAADMTDNIPIQPVRQK	bekker_jensen_2017	QE3_UPLC8_DBJ_SA_SH-SY5Y_Rep1_46frac	13594	1.72805e-06	bone_marrow
ATP9A	ENSG00000054793	AGGAADMTDNIPIQPVRQK	bekker_jensen_2017	QE3_UPLC9_DBJ_SA_Waters_70frac_no_concatenation_rep1	11138	3.20324e-08	cervix
ATP9A	ENSG00000054793	AGGAADMTDNIPIQPVRQK	bekker_jensen_2017	QE5_UPLC10_DBJ_SA_MCF7_REP2_46frac	12458	0.000115918	breast
ATP9A	ENSG00000054793	AGGAADMTDNIPIQPVRQK	wang_2019	P018020	27476	6.51663e-09	pituitary_gland
ATP9A	ENSG00000054793	AGGAADMTDNIPIQPVRQK	wang_2019	P018021	34618	1.8581e-09	pituitary_gland
BAG6	ENSG00000204463	DISAMEPNDSTSTAVEEPDSIEVIVK	bekker_jensen_2017	QE3_UPLC8_DBJ_SA_293_Rep1_46frac	27752	1.06918e-06	kidney
BAG6	ENSG00000204463	DISAMEPNDSTSTAVEEPDSIEVIVK	bekker_jensen_2017	QE3_UPLC8_DBJ_SA_A549_Rep2_46frac	26626	5.83747e-06	lung
BAG6	ENSG00000204463	DISAMEPNDSTSTAVEEPDSIEVIVK	bekker_jensen_2017	QE3_UPLC8_DBJ_SA_HCT116_Rep2_46frac	28313	1.6779e-07	colon
BAG6	ENSG00000204463	DISAMEPNDSTSTAVEEPDSIEVIVK	bekker_jensen_2017	QE3_UPLC8_DBJ_SA_Hela_39frac_Trypsin	28584	3.94138e-06	cervix
BAG6	ENSG00000204463	DISAMEPNDSTSTAVEEPDSIEVIVK	bekker_jensen_2017	QE3_UPLC8_DBJ_SA_MCF7_Rep1_46frac	27324	1.77377e-06	breast
BAG6	ENSG00000204463	DISAMEPNDSTSTAVEEPDSIEVIVK	bekker_jensen_2017	QE3_UPLC8_DBJ_SA_SH-SY5Y_Rep1_46frac	27589	3.88809e-07	bone_marrow
BAG6	ENSG00000204463	DISAMEPNDSTSTAVEEPDSIEVIVK	bekker_jensen_2017	QE3_UPLC9_DBJ_SA_46fractions_Rep1	25608	1.52469e-05	cervix
BAG6	ENSG00000204463	DISAMEPNDSTSTAVEEPDSIEVIVK	bekker_jensen_2017	QE4_UPLC5_DBJ_SA_A549_REP1_46frac	26400	1.71011e-05	lung
BAG6	ENSG00000204463	DISAMEPNDSTSTAVEEPDSIEVIVK	bekker_jensen_2017	QE5_UPLC10_DBJ_SA_293_REP2_46frac	25019	1.61328e-06	kidney
BAG6	ENSG00000204463	DISAMEPNDSTSTAVEEPDSIEVIVK	bekker_jensen_2017	QE5_UPLC10_DBJ_SA_HCT116_REP1_46frac	26429	7.3282e-08	colon
BAG6	ENSG00000204463	DISAMEPNDSTSTAVEEPDSIEVIVK	bekker_jensen_2017	QE5_UPLC10_DBJ_SA_MCF7_REP2_46frac	24698	1.85503e-06	breast
C1orf122	ENSG00000197982	AGDIRPGPIPGGSDAPSQIPVQETRPR	bekker_jensen_2017	QE3_UPLC8_DBJ_SA_293_Rep1_46frac	12703	3.93478e-08	kidney
C1orf122	ENSG00000197982	AGDIRPGPIPGGSDAPSQIPVQETRPR	bekker_jensen_2017	QE3_UPLC8_DBJ_SA_HCT116_Rep2_46frac	13251	1.89573e-07	colon
C1orf122	ENSG00000197982	AGDIRPGPIPGGSDAPSQIPVQETRPR	bekker_jensen_2017	QE3_UPLC8_DBJ_SA_Hela_39frac_Trypsin	28765	8.34197e-08	cervix
C1orf122	ENSG00000197982	AGDIRPGPIPGGSDAPSQIPVQETRPR	bekker_jensen_2017	QE3_UPLC8_DBJ_SA_MCF7_Rep1_46frac	12781	6.89566e-09	breast
C1orf122	ENSG00000197982	AGDIRPGPIPGGSDAPSQIPVQETRPR	bekker_jensen_2017	QE3_UPLC9_DBJ_SA_46fractions_Rep1	11370	1.97507e-10	cervix
C1orf122	ENSG00000197982	AGDIRPGPIPGGSDAPSQIPVQETRPR	bekker_jensen_2017	QE3_UPLC9_DBJ_SA_Waters_70frac_no_concatenation_rep1	11335	1.8075e-07	cervix
C1orf122	ENSG00000197982	AGDIRPGPIPGGSDAPSQIPVQETRPR	bekker_jensen_2017	QE4_UPLC5_DBJ_SA_A549_REP1_46frac	12202	4.07171e-08	lung
C1orf122	ENSG00000197982	AGDIRPGPIPGGSDAPSQIPVQETRPR	bekker_jensen_2017	QE5_UPLC10_DBJ_SA_293_REP2_46frac	12453	5.18169e-09	kidney
C1orf122	ENSG00000197982	AGDIRPGPIPGGSDAPSQIPVQETRPR	bekker_jensen_2017	QE5_UPLC10_DBJ_SA_COLON_human_46frac	8091	6.10829e-08	colon
C1orf122	ENSG00000197982	AGDIRPGPIPGGSDAPSQIPVQETRPR	bekker_jensen_2017	QE5_UPLC10_DBJ_SA_HCT116_REP1_46frac	11186	5.86949e-08	colon
C1orf122	ENSG00000197982	AGDIRPGPIPGGSDAPSQIPVQETRPR	bekker_jensen_2017	QE5_UPLC10_DBJ_SA_MCF7_REP2_46frac	12188	5.47741e-08	breast
C1orf122	ENSG00000197982	AGDIRPGPIPGGSDAPSQIPVQETRPR	bekker_jensen_2017	QE5_UPLC10_DBJ_SA_PROSTATE_Pt2_human_46frac	5952	1.05376e-06	prostate
C1orf122	ENSG00000197982	AGDIRPGPIPGGSDAPSQIPVQETRPR	bekker_jensen_2017	QE5_UPLC10_DBJ_SA_SH-SY5Y_REP2_46frac	12722	1.05025e-08	bone_marrow
C1orf122	ENSG00000197982	AGDIRPGPIPGGSDAPSQIPVQETRPR	kim_2014	Fetal_Ovary_bRP_Elite_25	6250	5.61051e-07	fetal_ovary
C1orf122	ENSG00000197982	AGDIRPGPIPGGSDAPSQIPVQETRPR	kim_2014	Fetal_Testis_bRP_Elite_26	7136	3.20779e-07	fetal_testis
C1orf122	ENSG00000197982	AGDIRPGPIPGGSDAPSQIPVQETRPR	wang_2019	P010694	24193	8.80274e-07	tonsil
C1orf122	ENSG00000197982	AGDIRPGPIPGGSDAPSQIPVQETRPR	wang_2019	P010747	22554	8.22371e-05	tonsil
C1orf122	ENSG00000197982	AGDIRPGPIPGGSDAPSQIPVQETRPR	wang_2019	P012502	20644	2.60212e-06	liver
C1orf122	ENSG00000197982	AGDIRPGPIPGGSDAPSQIPVQETRPR	wang_2019	P013107	23130	1.71275e-08	tonsil
C1orf122	ENSG00000197982	AGDIRPGPIPGGSDAPSQIPVQETRPR	wang_2019	P013128	25044	4e-05	stomach
C1orf122	ENSG00000197982	AGDIRPGPIPGGSDAPSQIPVQETRPR	wang_2019	P013163	23771	2.65598e-10	lung
C1orf122	ENSG00000197982	AGDIRPGPIPGGSDAPSQIPVQETRPR	wang_2019	P013164	25121	1.25722e-11	testis
C1orf122	ENSG00000197982	AGDIRPGPIPGGSDAPSQIPVQETRPR	wang_2019	P013187	19975	2.53081e-08	duodenum
C1orf122	ENSG00000197982	AGDIRPGPIPGGSDAPSQIPVQETRPR	wang_2019	P013188	24915	1.14765e-09	small_intestine
C1orf122	ENSG00000197982	AGDIRPGPIPGGSDAPSQIPVQETRPR	wang_2019	P013196	21236	2.70523e-08	urinary_bladder
C1orf122	ENSG00000197982	AGDIRPGPIPGGSDAPSQIPVQETRPR	wang_2019	P013197	21913	6.5917e-08	gallbladder
C1orf122	ENSG00000197982	AGDIRPGPIPGGSDAPSQIPVQETRPR	wang_2019	P013198	22136	1.82869e-09	esophagus
C1orf122	ENSG00000197982	AGDIRPGPIPGGSDAPSQIPVQETRPR	wang_2019	P013385	24387	2.18008e-06	thyroid
C1orf122	ENSG00000197982	AGDIRPGPIPGGSDAPSQIPVQETRPR	wang_2019	P013386	20663	3.76485e-07	endometrium
C1orf122	ENSG00000197982	AGDIRPGPIPGGSDAPSQIPVQETRPR	wang_2019	P013387	23098	2.46408e-08	colon
C1orf122	ENSG00000197982	AGDIRPGPIPGGSDAPSQIPVQETRPR	wang_2019	P013559	20750	3.11752e-08	fallopian_tube
C1orf122	ENSG00000197982	AGDIRPGPIPGGSDAPSQIPVQETRPR	wang_2019	P013675	18112	6.17794e-10	prostate
C1orf122	ENSG00000197982	AGDIRPGPIPGGSDAPSQIPVQETRPR	wang_2019	P013680	21422	1.83013e-08	placenta
C1orf122	ENSG00000197982	AGDIRPGPIPGGSDAPSQIPVQETRPR	wang_2019	P015160	23711	0.000114996	lymph_node
C1orf122	ENSG00000197982	AGDIRPGPIPGGSDAPSQIPVQETRPR	wang_2019	P015161	22110	8.02257e-06	salivary_gland
C1orf122	ENSG00000197982	AGDIRPGPIPGGSDAPSQIPVQETRPR	wang_2019	P015424	23457	2.83142e-07	adrenal_gland
C1orf122	ENSG00000197982	AGDIRPGPIPGGSDAPSQIPVQETRPR	wang_2019	P018020	31625	1.08039e-08	pituitary_gland
C1orf122	ENSG00000197982	AGDIRPGPIPGGSDAPSQIPVQETRPR	wang_2019	P018021	32608	5.69892e-07	pituitary_gland
C1orf122	ENSG00000197982	APGAAGAGIGGR	kim_2014	Adult_Liver_bRP_Elite_82	4558	4.3e-05	liver
C1orf122	ENSG00000197982	APGAAGAGIGGR	kim_2014	Adult_Pancreas_bRP_Elite_59	3457	2.32278e-06	pancreas
C1orf122	ENSG00000197982	APGAAGAGIGGR	kim_2014	Adult_Testis_bRP_Elite_68	3545	1.20427e-05	testis
C1orf122	ENSG00000197982	APGAAGAGIGGRK	bekker_jensen_2017	QE3_UPLC8_DBJ_SA_293_Rep1_46frac	2085	5.95577e-06	kidney
C1orf122	ENSG00000197982	APGAAGAGIGGRK	bekker_jensen_2017	QE3_UPLC8_DBJ_SA_HCT116_Rep2_46frac	2128	1.12625e-05	colon
C1orf122	ENSG00000197982	APGAAGAGIGGRK	bekker_jensen_2017	QE3_UPLC8_DBJ_SA_SH-SY5Y_Rep1_46frac	2039	1.28475e-05	bone_marrow
C1orf122	ENSG00000197982	APGAAGAGIGGRK	bekker_jensen_2017	QE4_UPLC5_DBJ_SA_A549_REP1_46frac	1666	6.45133e-05	lung
C1orf122	ENSG00000197982	APGAAGAGIGGRK	bekker_jensen_2017	QE5_UPLC10_DBJ_SA_293_REP2_46frac	1918	1.627e-05	kidney
C1orf122	ENSG00000197982	APGAAGAGIGGRK	bekker_jensen_2017	QE5_UPLC10_DBJ_SA_MCF7_REP2_46frac	1807	3.13082e-05	breast
C1orf122	ENSG00000197982	ICAGQIKGTTTPR	bekker_jensen_2017	QE3_UPLC8_DBJ_SA_Hela_39frac_Trypsin	10879	0.00015719	cervix
C1orf122	ENSG00000197982	NSRAPGAAGAGIGGR	bekker_jensen_2017	QE3_UPLC8_DBJ_SA_Hela_39frac_Trypsin	2962	7.38632e-05	cervix
C1orf122	ENSG00000197982	NSRAPGAAGAGIGGR	wang_2019	P018021	12198	0.000140896	pituitary_gland
C1orf122	ENSG00000197982	NSRAPGAAGAGIGGRK	bekker_jensen_2017	QE3_UPLC8_DBJ_SA_293_Rep1_46frac	1874	8.55674e-05	kidney
C1orf122	ENSG00000197982	NSRAPGAAGAGIGGRK	bekker_jensen_2017	QE3_UPLC8_DBJ_SA_HCT116_Rep2_46frac	1877	4.39017e-07	colon
C1orf122	ENSG00000197982	NSRAPGAAGAGIGGRK	bekker_jensen_2017	QE3_UPLC8_DBJ_SA_MCF7_Rep1_46frac	1943	9.41035e-08	breast
C1orf122	ENSG00000197982	NSRAPGAAGAGIGGRK	bekker_jensen_2017	QE5_UPLC10_DBJ_SA_293_REP2_46frac	1589	1.06559e-06	kidney
C1orf122	ENSG00000197982	RAGDIRPGPIPGGSDAPSQIPVQETRPR	bekker_jensen_2017	QE3_UPLC8_DBJ_SA_Hela_39frac_Trypsin	25875	2.0678e-05	cervix
C1orf122	ENSG00000197982	RAGDIRPGPIPGGSDAPSQIPVQETRPR	bekker_jensen_2017	QE3_UPLC8_DBJ_SA_MCF7_Rep1_46frac	11270	2.94682e-05	breast
C1orf122	ENSG00000197982	RAGDIRPGPIPGGSDAPSQIPVQETRPR	bekker_jensen_2017	QE3_UPLC9_DBJ_SA_46fractions_Rep1	11009	5.88332e-06	cervix
C1orf122	ENSG00000197982	RAGDIRPGPIPGGSDAPSQIPVQETRPR	bekker_jensen_2017	QE3_UPLC9_DBJ_SA_Waters_70frac_no_concatenation_rep1	9904	1.16991e-06	cervix
C1orf122	ENSG00000197982	RAGDIRPGPIPGGSDAPSQIPVQETRPR	bekker_jensen_2017	QE5_UPLC10_DBJ_SA_293_REP2_46frac	10808	2.13065e-05	kidney
C1orf122	ENSG00000197982	RAGDIRPGPIPGGSDAPSQIPVQETRPR	bekker_jensen_2017	QE5_UPLC10_DBJ_SA_HCT116_REP1_46frac	10694	1.90296e-05	colon
C1orf122	ENSG00000197982	RAGDIRPGPIPGGSDAPSQIPVQETRPR	bekker_jensen_2017	QE5_UPLC10_DBJ_SA_MCF7_REP2_46frac	10760	0.000124481	breast
C1orf122	ENSG00000197982	RIEGDREAAGVDR	bekker_jensen_2017	QE3_UPLC8_DBJ_SA_HCT116_Rep2_46frac	2329	0.000189916	colon
C1orf122	ENSG00000197982	RPIREPAGPSINPTIAATAAIIPIHR	bekker_jensen_2017	QE3_UPLC8_DBJ_SA_SH-SY5Y_Rep1_46frac	17627	7.16473e-06	bone_marrow
C1orf122	ENSG00000197982	RRPIREPAGPSINPTIAATAAIIPIHR	bekker_jensen_2017	QE3_UPLC8_DBJ_SA_293_Rep1_46frac	15770	3.57811e-07	kidney
C1orf122	ENSG00000197982	RRPIREPAGPSINPTIAATAAIIPIHR	bekker_jensen_2017	QE3_UPLC9_DBJ_SA_46fractions_Rep1	15747	1.52321e-08	cervix
C1orf122	ENSG00000197982	RRPIREPAGPSINPTIAATAAIIPIHR	bekker_jensen_2017	QE5_UPLC10_DBJ_SA_293_REP2_46frac	15800	1.70914e-07	kidney
C1orf122	ENSG00000197982	RRPIREPAGPSINPTIAATAAIIPIHR	bekker_jensen_2017	QE5_UPLC10_DBJ_SA_HCT116_REP1_46frac	14622	5.86668e-06	colon
C1orf122	ENSG00000197982	RRPIREPAGPSINPTIAATAAIIPIHR	bekker_jensen_2017	QE5_UPLC10_DBJ_SA_MCF7_REP2_46frac	14948	1.1102e-07	breast
C1orf122	ENSG00000197982	RRPIREPAGPSINPTIAATAAIIPIHR	bekker_jensen_2017	QE5_UPLC10_DBJ_SA_SH-SY5Y_REP2_46frac	14125	1.56118e-05	bone_marrow
C1orf122	ENSG00000197982	SGIAACTAPIPGSR	bekker_jensen_2017	QE3_UPLC8_DBJ_SA_293_Rep1_46frac	9782	8.43736e-06	kidney
C1orf122	ENSG00000197982	SGIAACTAPIPGSR	bekker_jensen_2017	QE3_UPLC8_DBJ_SA_HCT116_Rep2_46frac	9868	3.37038e-05	colon
C1orf122	ENSG00000197982	SGIAACTAPIPGSR	bekker_jensen_2017	QE3_UPLC8_DBJ_SA_MCF7_Rep1_46frac	11709	5.94696e-05	breast
C1orf122	ENSG00000197982	SGIAACTAPIPGSR	bekker_jensen_2017	QE3_UPLC9_DBJ_SA_46fractions_Rep1	9115	0.000108212	cervix
C1orf122	ENSG00000197982	SGIAACTAPIPGSR	bekker_jensen_2017	QE3_UPLC9_DBJ_SA_Waters_70frac_no_concatenation_rep1	9515	4.51512e-05	cervix
C1orf122	ENSG00000197982	SGIAACTAPIPGSR	bekker_jensen_2017	QE5_UPLC10_DBJ_SA_HCT116_REP1_46frac	9019	5.18317e-05	colon
C1QL4	ENSG00000186897	SEEDIIAIAASR	bekker_jensen_2017	QE5_UPLC10_DBJ_SA_HCT116_REP1_46frac	19978	6.09776e-05	colon
C1QL4	ENSG00000186897	SEEDIIAIAASR	bekker_jensen_2017	QE5_UPLC10_DBJ_SA_SH-SY5Y_REP2_46frac	20299	0.000121874	bone_marrow
CA8	ENSG00000178538	GIPMADISFIEDTVAFPEK	bekker_jensen_2017	QE3_UPLC8_DBJ_SA_293_Rep1_46frac	29389	4.30274e-05	kidney
CA8	ENSG00000178538	GIPMADISFIEDTVAFPEK	bekker_jensen_2017	QE5_UPLC10_DBJ_SA_293_REP2_46frac	29107	3.96398e-08	kidney
CA8	ENSG00000178538	SGSSPAPSEGAGTAAESAEGPR	carlyle_2017	SAMEA7710323	10230	5.81201e-06	brain
CAPZB	ENSG00000077549	ATDAGTGTAAAAATMSDQQIDCAIDIMR	bekker_jensen_2017	QE3_UPLC8_DBJ_SA_MCF7_Rep1_46frac	27427	1.02557e-05	breast
CAPZB	ENSG00000077549	ATDAGTGTAAAAATMSDQQIDCAIDIMR	bekker_jensen_2017	QE5_UPLC10_DBJ_SA_COLON_human_46frac	28610	6.51101e-05	colon
CCDC8	ENSG00000169515	DVDIDVIVEAIKPVGTFK	bekker_jensen_2017	QE5_UPLC10_DBJ_SA_293_REP2_46frac	31347	3.93992e-07	kidney
CCDC8	ENSG00000169515	DVDIDVIVEAIKPVGTFK	wang_2019	P013559	51862	6.14713e-09	fallopian_tube
CCDC8	ENSG00000169515	DVDIDVIVEAIKPVGTFK	wang_2019	P015424	54794	2.75796e-05	adrenal_gland
CCDC8	ENSG00000169515	DVDIDVIVEAIKPVGTFKK	wang_2019	P018020	61878	7.38814e-05	pituitary_gland
CCDC8	ENSG00000169515	EEDSTVGMIQIGEDVDYIIIPR	bekker_jensen_2017	QE5_UPLC10_DBJ_SA_293_REP2_46frac	30389	7.75017e-08	kidney
CCDC8	ENSG00000169515	KEEDSTVGMIQIGEDVDYIIIPR	kim_2014	Fetal_Testis_bRP_Elite_26	15557	9.19465e-06	fetal_testis
CCDC8	ENSG00000169515	KEEDSTVGMIQIGEDVDYIIIPR	wang_2019	P013164	44244	2.93709e-08	testis
CCDC8	ENSG00000169515	KEEDSTVGMIQIGEDVDYIIIPR	wang_2019	P013559	44956	3.67087e-10	fallopian_tube
CCDC8	ENSG00000169515	KEEDSTVGMIQIGEDVDYIIIPR	wang_2019	P013679	55140	3.50159e-09	ovary
CDC34	ENSG00000099804	AAPTPGPSAAAMARPIVPSSQK	bekker_jensen_2017	QE3_UPLC8_DBJ_SA_A549_Rep2_46frac	11014	6.37151e-05	lung
CDC34	ENSG00000099804	AAPTPGPSAAAMARPIVPSSQK	bekker_jensen_2017	QE3_UPLC9_DBJ_SA_46fractions_Rep1	11890	4.75664e-05	cervix
CDC34	ENSG00000099804	AAPTPGPSAAAMARPIVPSSQK	bekker_jensen_2017	QE3_UPLC9_DBJ_SA_Waters_70frac_no_concatenation_rep1	9959	9.68567e-05	cervix
CDC34	ENSG00000099804	AAPTPGPSAAAMARPIVPSSQK	bekker_jensen_2017	QE5_UPLC10_DBJ_SA_293_REP2_46frac	11283	1.04108e-06	kidney
CDKN2C	ENSG00000123080	DSGGSSSMSAYSR	bekker_jensen_2017	QE3_UPLC8_DBJ_QC_HELA_39frac_Trypsin	6473	3.00393e-05	cervix
CDKN2C	ENSG00000123080	NCGDSPYSEIGIRFPGISPSPEAPTKPGK	bekker_jensen_2017	QE3_UPLC9_DBJ_SA_Waters_70frac_no_concatenation_rep1	18079	8.78482e-10	cervix
CDV3	ENSG00000091527	GPRPPPAPPIRVEEAEAMAETEER	bekker_jensen_2017	QE3_UPLC8_DBJ_SA_HCT116_Rep2_46frac	16773	4.12784e-07	colon
CDV3	ENSG00000091527	GPRPPPAPPIRVEEAEAMAETEER	bekker_jensen_2017	QE3_UPLC8_DBJ_SA_Hela_39frac_Trypsin	19114	1.01081e-07	cervix
CDV3	ENSG00000091527	GPRPPPAPPIRVEEAEAMAETEER	bekker_jensen_2017	QE3_UPLC9_DBJ_SA_46fractions_Rep1	15341	2.29265e-06	cervix
CDV3	ENSG00000091527	GPRPPPAPPIRVEEAEAMAETEER	bekker_jensen_2017	QE4_UPLC5_DBJ_SA_A549_REP1_46frac	17275	3.13018e-06	lung
CDV3	ENSG00000091527	GPRPPPAPPIRVEEAEAMAETEER	bekker_jensen_2017	QE5_UPLC10_DBJ_SA_HCT116_REP1_46frac	16056	7.27802e-06	colon
CDV3	ENSG00000091527	GPRPPPAPPIRVEEAEAMAETEER	bekker_jensen_2017	QE5_UPLC10_DBJ_SA_PROSTATE_Pt3_human_46frac	15022	0.00010745	prostate
CDV3	ENSG00000091527	VEEAEAMAETEER	bekker_jensen_2017	QE3_UPLC9_DBJ_SA_Waters_70frac_no_concatenation_rep1	8008	3.08366e-05	cervix
CDV3	ENSG00000091527	VEEAEAMAETEER	kim_2014	Adult_Bcells_bRP_Elite_75	7478	1.62556e-05	B_cells
CDV3	ENSG00000091527	VEEAEAMAETEER	wang_2019	P012502	12432	0.000169253	liver
CDV3	ENSG00000091527	VEEAEAMAETEER	wang_2019	P013107	12644	3.48927e-06	tonsil
CDV3	ENSG00000091527	VEEAEAMAETEER	wang_2019	P013128	13621	1.2e-05	stomach
CDV3	ENSG00000091527	VEEAEAMAETEER	wang_2019	P013163	7225	1.83285e-07	lung
CDV3	ENSG00000091527	VEEAEAMAETEER	wang_2019	P013164	14592	1.06332e-05	testis
CDV3	ENSG00000091527	VEEAEAMAETEER	wang_2019	P013187	12300	0.000104521	duodenum
CDV3	ENSG00000091527	VEEAEAMAETEER	wang_2019	P013188	7865	6.99753e-06	small_intestine
CDV3	ENSG00000091527	VEEAEAMAETEER	wang_2019	P013201	13272	6.08313e-05	heart
CDV3	ENSG00000091527	VEEAEAMAETEER	wang_2019	P013559	7697	0.000122817	fallopian_tube
CDV3	ENSG00000091527	VEEAEAMAETEER	wang_2019	P015159	14095	2e-05	fat
CDV3	ENSG00000091527	VEEAEAMAETEER	wang_2019	P015160	13228	4.43546e-05	lymph_node
COG5	ENSG00000164597	SAADDINPAPANMEGGGGSVAVAGIGAR	bekker_jensen_2017	QE3_UPLC9_DBJ_SA_46fractions_Rep1	16875	9.38358e-06	cervix
COG5	ENSG00000164597	SAADDINPAPANMEGGGGSVAVAGIGAR	bekker_jensen_2017	QE5_UPLC10_DBJ_SA_COLON_human_46frac	18303	8.79333e-06	colon
COPG1	ENSG00000181789	AAPVEHCVAAIRPTDSTMIK	bekker_jensen_2017	QE3_UPLC8_DBJ_SA_MCF7_Rep1_46frac	11321	1.10056e-05	breast
COPG1	ENSG00000181789	AAPVEHCVAAIRPTDSTMIK	bekker_jensen_2017	QE3_UPLC9_DBJ_SA_Waters_70frac_no_concatenation_rep1	9313	3.96642e-07	cervix
COPG1	ENSG00000181789	AAPVEHCVAAIRPTDSTMIK	wang_2019	P013560	24461	0.000180944	kidney
CTDNEP1	ENSG00000175826	GGPGAGGAGVIGMMR	kim_2014	Adult_CD8Tcells_bRP_Elite_77	10062	1.16372e-05	CD8+_T_cells
CTDNEP1	ENSG00000175826	GGPGAGGAGVIGMMR	kim_2014	Adult_Testis_bRP_Elite_68	11143	9.77092e-06	testis
CYTH2	ENSG00000105443	AFIAAMEDGVYEPPDITPEER	bekker_jensen_2017	QE3_UPLC8_DBJ_SA_A549_Rep2_46frac	27011	1.21742e-07	lung
CYTH2	ENSG00000105443	AFIAAMEDGVYEPPDITPEER	bekker_jensen_2017	QE3_UPLC9_DBJ_SA_46fractions_Rep1	24770	1.23008e-07	cervix
CYTH2	ENSG00000105443	AFIAAMEDGVYEPPDITPEER	bekker_jensen_2017	QE4_UPLC5_DBJ_SA_A549_REP1_46frac	26653	8.2292e-08	lung
CYTH2	ENSG00000105443	AFIAAMEDGVYEPPDITPEER	bekker_jensen_2017	QE5_UPLC10_DBJ_SA_HCT116_REP1_46frac	25225	3.71767e-05	colon
CYTH2	ENSG00000105443	AFIAAMEDGVYEPPDITPEER	bekker_jensen_2017	QE5_UPLC10_DBJ_SA_MCF7_REP2_46frac	24579	2.27658e-08	breast
CYTH2	ENSG00000105443	ANADPGPTGGTAPDSPR	bekker_jensen_2017	QE3_UPLC8_DBJ_SA_A549_Rep2_46frac	4514	2.39941e-05	lung
CYTH2	ENSG00000105443	ANADPGPTGGTAPDSPR	bekker_jensen_2017	QE5_UPLC10_DBJ_SA_COLON_human_46frac	3467	5.09082e-05	colon
CYTH2	ENSG00000105443	ANADPGPTGGTAPDSPR	bekker_jensen_2017	QE5_UPLC10_DBJ_SA_PROSTATE_Pt3_human_46frac	3314	0.000104618	prostate
CYTH2	ENSG00000105443	ANADPGPTGGTAPDSPR	wang_2019	P018020	13478	3.10505e-07	pituitary_gland
DPYSL5	ENSG00000157851	SISEENMIANSASVR	bekker_jensen_2017	QE3_UPLC8_DBJ_SA_293_Rep1_46frac	14392	6.81006e-06	kidney
DPYSL5	ENSG00000157851	SISEENMIANSASVR	bekker_jensen_2017	QE3_UPLC8_DBJ_SA_HCT116_Rep2_46frac	13907	9.42353e-05	colon
DPYSL5	ENSG00000157851	SISEENMIANSASVR	bekker_jensen_2017	QE3_UPLC8_DBJ_SA_SH-SY5Y_Rep1_46frac	14362	1.23167e-06	bone_marrow
DPYSL5	ENSG00000157851	SISEENMIANSASVR	bekker_jensen_2017	QE5_UPLC10_DBJ_SA_293_REP2_46frac	8028	1.39002e-06	kidney
DPYSL5	ENSG00000157851	SISEENMIANSASVR	bekker_jensen_2017	QE5_UPLC10_DBJ_SA_HCT116_REP1_46frac	12277	8.52347e-05	colon
DPYSL5	ENSG00000157851	SISEENMIANSASVR	bekker_jensen_2017	QE5_UPLC10_DBJ_SA_SH-SY5Y_REP2_46frac	12337	3.31404e-05	bone_marrow
DPYSL5	ENSG00000157851	SISEENMIANSASVR	carlyle_2017	SAMEA7710320	25870	5.23445e-06	brain
DPYSL5	ENSG00000157851	SISEENMIANSASVR	carlyle_2017	SAMEA7710321	25185	2.13878e-05	brain
DPYSL5	ENSG00000157851	SISEENMIANSASVR	carlyle_2017	SAMEA7710322	25727	1.15341e-05	brain
DPYSL5	ENSG00000157851	SISEENMIANSASVR	carlyle_2017	SAMEA7710323	25284	2.9724e-05	brain
DPYSL5	ENSG00000157851	SISEENMIANSASVR	carlyle_2017	SAMEA7710324	17266	1.90541e-05	brain
DPYSL5	ENSG00000157851	SISEENMIANSASVR	kim_2014	Adult_Frontalcortex_bRP_Elite_85	10195	4.47051e-06	frontal_cortex
DPYSL5	ENSG00000157851	SISEENMIANSASVR	kim_2014	Adult_Retina_bRP_Elite_64	6878	5.79328e-06	retina
DPYSL5	ENSG00000157851	SISEENMIANSASVR	kim_2014	Fetal_Brain_bRP_Elite_15	9144	0.000178807	fetal_brain
DPYSL5	ENSG00000157851	SISEENMIANSASVR	wang_2019	P013129	16463	2.1749e-07	brain
DPYSL5	ENSG00000157851	SISEENMIANSASVR	wang_2019	P018021	34654	4.89137e-06	pituitary_gland
DRAP1	ENSG00000175550	AVPAGADQEDHADGR	wang_2019	P013129	4314	1.49746e-06	brain
DRAP1	ENSG00000175550	AVPAGADQEDHADGR	wang_2019	P013163	3915	4.6268e-06	lung
DRAP1	ENSG00000175550	AVPAGADQEDHADGR	wang_2019	P013187	3912	2.44174e-05	duodenum
DRAP1	ENSG00000175550	AVPAGADQEDHADGR	wang_2019	P013198	3672	1.66328e-05	esophagus
DRAP1	ENSG00000175550	AVPAGADQEDHADGR	wang_2019	P013559	3894	0.000153306	fallopian_tube
DRAP1	ENSG00000175550	DAEQEEEVQR	wang_2019	P013128	5171	0.000149	stomach
DRAP1	ENSG00000175550	DAEQEEEVQR	wang_2019	P013129	4483	1.15444e-05	brain
DRAP1	ENSG00000175550	DAEQEEEVQR	wang_2019	P013163	4704	8.15441e-05	lung
DRAP1	ENSG00000175550	DAEQEEEVQR	wang_2019	P013164	4886	1.16908e-05	testis
DRAP1	ENSG00000175550	DAEQEEEVQR	wang_2019	P013198	4745	6.0465e-06	esophagus
DRAP1	ENSG00000175550	DAEQEEEVQR	wang_2019	P013386	4644	1.11392e-05	endometrium
DRAP1	ENSG00000175550	DAEQEEEVQR	wang_2019	P013559	4838	2.23762e-05	fallopian_tube
DRAP1	ENSG00000175550	DAEQEEEVQR	wang_2019	P015159	4796	0.000159	fat
DRAP1	ENSG00000175550	VAVEEGIPGDPVAER	bekker_jensen_2017	QE3_UPLC8_DBJ_SA_A549_Rep2_46frac	15171	3.68987e-05	lung
DRAP1	ENSG00000175550	VAVEEGIPGDPVAER	bekker_jensen_2017	QE3_UPLC8_DBJ_SA_HCT116_Rep2_46frac	15824	9.39958e-07	colon
DRAP1	ENSG00000175550	VAVEEGIPGDPVAER	bekker_jensen_2017	QE3_UPLC9_DBJ_SA_Waters_70frac_no_concatenation_rep1	13486	1.16919e-05	cervix
DRAP1	ENSG00000175550	VAVEEGIPGDPVAER	bekker_jensen_2017	QE4_UPLC5_DBJ_SA_A549_REP1_46frac	14920	2.89839e-06	lung
DRAP1	ENSG00000175550	VAVEEGIPGDPVAER	bekker_jensen_2017	QE5_UPLC10_DBJ_SA_HCT116_REP1_46frac	14287	6.09609e-06	colon
DRAP1	ENSG00000175550	VAVEEGIPGDPVAER	bekker_jensen_2017	QE5_UPLC10_DBJ_SA_PROSTATE_Pt2_human_46frac	11979	0.000126659	prostate
DRAP1	ENSG00000175550	VAVEEGIPGDPVAER	bekker_jensen_2017	QE5_UPLC10_DBJ_SA_SH-SY5Y_REP2_46frac	14455	7.50454e-06	bone_marrow
DRAP1	ENSG00000175550	VAVEEGIPGDPVAER	wang_2019	P013164	12649	5.92362e-05	testis
DRAP1	ENSG00000175550	VAVEEGIPGDPVAER	wang_2019	P013679	26290	1.06286e-05	ovary
EEF1B2	ENSG00000114942	SISAAPQISDTADTMGFGDIK	bekker_jensen_2017	QE3_UPLC8_DBJ_SA_293_Rep1_46frac	24442	4.57356e-08	kidney
EEF1B2	ENSG00000114942	SISAAPQISDTADTMGFGDIK	bekker_jensen_2017	QE3_UPLC8_DBJ_SA_A549_Rep2_46frac	24433	7.08895e-06	lung
EEF1B2	ENSG00000114942	SISAAPQISDTADTMGFGDIK	bekker_jensen_2017	QE3_UPLC8_DBJ_SA_HCT116_Rep2_46frac	24596	2.98448e-08	colon
EEF1B2	ENSG00000114942	SISAAPQISDTADTMGFGDIK	bekker_jensen_2017	QE3_UPLC8_DBJ_SA_MCF7_Rep1_46frac	24092	1.49902e-08	breast
EEF1B2	ENSG00000114942	SISAAPQISDTADTMGFGDIK	bekker_jensen_2017	QE3_UPLC8_DBJ_SA_SH-SY5Y_Rep1_46frac	24596	1.27985e-07	bone_marrow
EEF1B2	ENSG00000114942	SISAAPQISDTADTMGFGDIK	bekker_jensen_2017	QE3_UPLC9_DBJ_SA_46fractions_Rep1	21486	9.44164e-07	cervix
EEF1B2	ENSG00000114942	SISAAPQISDTADTMGFGDIK	bekker_jensen_2017	QE3_UPLC9_DBJ_SA_Waters_70frac_no_concatenation_rep1	21957	2.99063e-07	cervix
EEF1B2	ENSG00000114942	SISAAPQISDTADTMGFGDIK	bekker_jensen_2017	QE4_UPLC5_DBJ_SA_A549_REP1_46frac	24135	7.51733e-07	lung
EEF1B2	ENSG00000114942	SISAAPQISDTADTMGFGDIK	bekker_jensen_2017	QE5_UPLC10_DBJ_SA_293_REP2_46frac	22554	5.24608e-07	kidney
EEF1B2	ENSG00000114942	SISAAPQISDTADTMGFGDIK	bekker_jensen_2017	QE5_UPLC10_DBJ_SA_HCT116_REP1_46frac	22652	1.93599e-07	colon
EEF1B2	ENSG00000114942	SISAAPQISDTADTMGFGDIK	bekker_jensen_2017	QE5_UPLC10_DBJ_SA_MCF7_REP2_46frac	22490	2.84094e-08	breast
EEF1B2	ENSG00000114942	SISAAPQISDTADTMGFGDIK	bekker_jensen_2017	QE5_UPLC10_DBJ_SA_SH-SY5Y_REP2_46frac	22415	3.35424e-06	bone_marrow
EHMT1	ENSG00000181090	AMAAADAEAVPAR	bekker_jensen_2017	QE3_UPLC8_DBJ_SA_MCF7_Rep1_46frac	7426	4.80915e-06	breast
EHMT1	ENSG00000181090	AMAAADAEAVPAR	bekker_jensen_2017	QE3_UPLC9_DBJ_SA_Waters_70frac_no_concatenation_rep1	6161	6.05951e-05	cervix
EXOC5	ENSG00000070367	ASQPAGMATTAEIFEEPFVADEYIER	bekker_jensen_2017	QE3_UPLC8_DBJ_SA_A549_Rep2_46frac	29305	4.93072e-08	lung
EXOC5	ENSG00000070367	ASQPAGMATTAEIFEEPFVADEYIER	bekker_jensen_2017	QE3_UPLC8_DBJ_SA_HCT116_Rep2_46frac	30317	8.63508e-07	colon
EXOC5	ENSG00000070367	ASQPAGMATTAEIFEEPFVADEYIER	bekker_jensen_2017	QE3_UPLC8_DBJ_SA_Hela_39frac_Trypsin	45852	2.91261e-06	cervix
EXOC5	ENSG00000070367	ASQPAGMATTAEIFEEPFVADEYIER	bekker_jensen_2017	QE3_UPLC8_DBJ_SA_MCF7_Rep1_46frac	29138	3.41977e-07	breast
EXOC5	ENSG00000070367	ASQPAGMATTAEIFEEPFVADEYIER	bekker_jensen_2017	QE3_UPLC8_DBJ_SA_SH-SY5Y_Rep1_46frac	30160	6.9283e-05	bone_marrow
EXOC5	ENSG00000070367	ASQPAGMATTAEIFEEPFVADEYIER	bekker_jensen_2017	QE3_UPLC9_DBJ_SA_46fractions_Rep1	26782	4.09431e-07	cervix
EXOC5	ENSG00000070367	ASQPAGMATTAEIFEEPFVADEYIER	bekker_jensen_2017	QE4_UPLC5_DBJ_SA_A549_REP1_46frac	29212	7.4568e-06	lung
EXOC5	ENSG00000070367	ASQPAGMATTAEIFEEPFVADEYIER	bekker_jensen_2017	QE5_UPLC10_DBJ_SA_293_REP2_46frac	29256	8.10064e-07	kidney
EXOC5	ENSG00000070367	ASQPAGMATTAEIFEEPFVADEYIER	bekker_jensen_2017	QE5_UPLC10_DBJ_SA_HCT116_REP1_46frac	29175	4.17057e-08	colon
EXOC5	ENSG00000070367	ASQPAGMATTAEIFEEPFVADEYIER	bekker_jensen_2017	QE5_UPLC10_DBJ_SA_MCF7_REP2_46frac	27656	1.8499e-07	breast
EXOC5	ENSG00000070367	ASQPAGMATTAEIFEEPFVADEYIER	bekker_jensen_2017	QE5_UPLC10_DBJ_SA_PROSTATE_Pt3_human_46frac	27152	2.34991e-07	prostate
EXOC5	ENSG00000070367	ASQPAGMATTAEIFEEPFVADEYIER	bekker_jensen_2017	QE5_UPLC10_DBJ_SA_SH-SY5Y_REP2_46frac	28402	6.75123e-08	bone_marrow
EXOC5	ENSG00000070367	ASQPAGMATTAEIFEEPFVADEYIER	carlyle_2017	SAMEA7710320	54541	1.44819e-05	brain
EXOC5	ENSG00000070367	ASQPAGMATTAEIFEEPFVADEYIER	carlyle_2017	SAMEA7710322	57872	1.5214e-06	brain
EXOC5	ENSG00000070367	ASQPAGMATTAEIFEEPFVADEYIER	carlyle_2017	SAMEA7710324	56218	5.1277e-09	brain
FAM102B	ENSG00000162636	EAAAAAPAAAGIR	bekker_jensen_2017	QE3_UPLC8_DBJ_SA_MCF7_Rep1_46frac	6554	9.38722e-06	breast
FAM102B	ENSG00000162636	EAAAAAPAAAGIR	bekker_jensen_2017	QE3_UPLC8_DBJ_SA_SH-SY5Y_Rep1_46frac	6942	2.92513e-05	bone_marrow
FAM102B	ENSG00000162636	EAAAAAPAAAGIR	bekker_jensen_2017	QE3_UPLC9_DBJ_SA_46fractions_Rep1	5915	3.52758e-05	cervix
FAM102B	ENSG00000162636	EAAAAAPAAAGIR	bekker_jensen_2017	QE3_UPLC9_DBJ_SA_Waters_70frac_no_concatenation_rep1	5012	3.14954e-06	cervix
FAM120A	ENSG00000048828	APAAAMGVQGFQDYIEK	bekker_jensen_2017	QE3_UPLC8_DBJ_SA_293_Rep1_46frac	22280	2.53361e-06	kidney
FAM120A	ENSG00000048828	APAAAMGVQGFQDYIEK	bekker_jensen_2017	QE3_UPLC8_DBJ_SA_HCT116_Rep2_46frac	22420	6.85614e-06	colon
FAM120A	ENSG00000048828	APAAAMGVQGFQDYIEK	bekker_jensen_2017	QE3_UPLC8_DBJ_SA_MCF7_Rep1_46frac	21813	2.21323e-09	breast
FAM120A	ENSG00000048828	APAAAMGVQGFQDYIEK	bekker_jensen_2017	QE3_UPLC9_DBJ_SA_46fractions_Rep1	19040	5.39071e-05	cervix
FAM120A	ENSG00000048828	APAAAMGVQGFQDYIEK	bekker_jensen_2017	QE3_UPLC9_DBJ_SA_Waters_70frac_no_concatenation_rep1	18223	8.2615e-05	cervix
FAM120A	ENSG00000048828	APAAAMGVQGFQDYIEK	bekker_jensen_2017	QE5_UPLC10_DBJ_SA_COLON_human_46frac	17493	1.2922e-05	colon
FAM120A	ENSG00000048828	APAAAMGVQGFQDYIEK	bekker_jensen_2017	QE5_UPLC10_DBJ_SA_LIVER_human_46frac	19531	1.41263e-08	liver
FAM120A	ENSG00000048828	APAAAMGVQGFQDYIEK	bekker_jensen_2017	QE5_UPLC10_DBJ_SA_PROSTATE_Pt2_human_46frac	18092	1.9742e-06	prostate
FAM120A	ENSG00000048828	APAAAMGVQGFQDYIEK	kim_2014	Adult_Bcells_bRP_Elite_75	15118	2.25417e-07	B_cells
FAM120A	ENSG00000048828	APAAAMGVQGFQDYIEK	kim_2014	Adult_Liver_bRP_Elite_82	15560	1.2e-05	liver
FAM120A	ENSG00000048828	APAAAMGVQGFQDYIEK	kim_2014	Adult_Ovary_bRP_Elite_57	17433	2.16758e-08	ovary
FAM120A	ENSG00000048828	APAAAMGVQGFQDYIEK	kim_2014	Adult_Pancreas_bRP_Elite_59	15939	1.73076e-13	pancreas
FAM120A	ENSG00000048828	APAAAMGVQGFQDYIEK	kim_2014	Adult_Retina_bRP_Elite_64	13063	1.26682e-09	retina
FAM120A	ENSG00000048828	APAAAMGVQGFQDYIEK	wang_2019	P012502	35031	7.41183e-07	liver
FAM120A	ENSG00000048828	APAAAMGVQGFQDYIEK	wang_2019	P015424	29802	0.000191656	adrenal_gland
FAM120A	ENSG00000048828	ARAPAAAMGVQGFQDYIEK	bekker_jensen_2017	QE3_UPLC8_DBJ_SA_293_Rep1_46frac	17710	1.84289e-06	kidney
FAM120A	ENSG00000048828	ARAPAAAMGVQGFQDYIEK	bekker_jensen_2017	QE3_UPLC8_DBJ_SA_A549_Rep2_46frac	18026	1.45567e-05	lung
FAM120A	ENSG00000048828	ARAPAAAMGVQGFQDYIEK	bekker_jensen_2017	QE3_UPLC8_DBJ_SA_HCT116_Rep2_46frac	17966	7.40913e-07	colon
FAM120A	ENSG00000048828	ARAPAAAMGVQGFQDYIEK	bekker_jensen_2017	QE3_UPLC8_DBJ_SA_Hela_39frac_Trypsin	36058	1.49956e-05	cervix
FAM120A	ENSG00000048828	ARAPAAAMGVQGFQDYIEK	bekker_jensen_2017	QE3_UPLC8_DBJ_SA_MCF7_Rep1_46frac	17853	2.71323e-07	breast
FAM120A	ENSG00000048828	ARAPAAAMGVQGFQDYIEK	bekker_jensen_2017	QE3_UPLC9_DBJ_SA_46fractions_Rep1	16891	8.66275e-07	cervix
FAM120A	ENSG00000048828	ARAPAAAMGVQGFQDYIEK	bekker_jensen_2017	QE3_UPLC9_DBJ_SA_Waters_70frac_no_concatenation_rep1	12200	5.31823e-07	cervix
FAM120A	ENSG00000048828	ARAPAAAMGVQGFQDYIEK	bekker_jensen_2017	QE4_UPLC5_DBJ_SA_A549_REP1_46frac	17530	3.9304e-06	lung
FAM120A	ENSG00000048828	ARAPAAAMGVQGFQDYIEK	bekker_jensen_2017	QE5_UPLC10_DBJ_SA_293_REP2_46frac	16036	3.66373e-06	kidney
FAM120A	ENSG00000048828	ARAPAAAMGVQGFQDYIEK	bekker_jensen_2017	QE5_UPLC10_DBJ_SA_COLON_human_46frac	13478	5.42597e-06	colon
FAM120A	ENSG00000048828	ARAPAAAMGVQGFQDYIEK	bekker_jensen_2017	QE5_UPLC10_DBJ_SA_HCT116_REP1_46frac	16055	8.85698e-05	colon
FAM120A	ENSG00000048828	ARAPAAAMGVQGFQDYIEK	bekker_jensen_2017	QE5_UPLC10_DBJ_SA_LIVER_human_46frac	16322	1.63651e-06	liver
FAM120A	ENSG00000048828	ARAPAAAMGVQGFQDYIEK	bekker_jensen_2017	QE5_UPLC10_DBJ_SA_MCF7_REP2_46frac	16485	2.02233e-06	breast
FAM120A	ENSG00000048828	ARAPAAAMGVQGFQDYIEK	bekker_jensen_2017	QE5_UPLC10_DBJ_SA_PROSTATE_Pt2_human_46frac	14877	4.84096e-05	prostate
FAM120A	ENSG00000048828	ARAPAAAMGVQGFQDYIEK	bekker_jensen_2017	QE5_UPLC10_DBJ_SA_SH-SY5Y_REP2_46frac	16139	1.02213e-06	bone_marrow
FBP1	ENSG00000165140	AIPGSSMADQAPFDTDVNTITR	bekker_jensen_2017	QE3_UPLC8_DBJ_SA_MCF7_Rep1_46frac	22503	0.000123609	breast
FBP1	ENSG00000165140	AIPGSSMADQAPFDTDVNTITR	bekker_jensen_2017	QE5_UPLC10_DBJ_SA_LIVER_human_46frac	21538	3.76712e-07	liver
FBP1	ENSG00000165140	AIPGSSMADQAPFDTDVNTITR	bekker_jensen_2017	QE5_UPLC10_DBJ_SA_MCF7_REP2_46frac	21431	4.29613e-06	breast
FBP1	ENSG00000165140	AIPGSSMADQAPFDTDVNTITR	wang_2019	P010748	37574	2.07739e-06	liver
FBP1	ENSG00000165140	AIPGSSMADQAPFDTDVNTITR	wang_2019	P012502	32599	4.86071e-05	liver
FBRS	ENSG00000156860	AVAMETAAAAAPGPGWAAEGER	bekker_jensen_2017	QE3_UPLC8_DBJ_SA_293_Rep1_46frac	17046	3.57606e-08	kidney
FBRS	ENSG00000156860	AVAMETAAAAAPGPGWAAEGER	bekker_jensen_2017	QE3_UPLC8_DBJ_SA_A549_Rep2_46frac	17178	5.01771e-07	lung
FBRS	ENSG00000156860	AVAMETAAAAAPGPGWAAEGER	bekker_jensen_2017	QE3_UPLC8_DBJ_SA_HCT116_Rep2_46frac	17377	5.78725e-06	colon
FBRS	ENSG00000156860	AVAMETAAAAAPGPGWAAEGER	bekker_jensen_2017	QE3_UPLC9_DBJ_SA_Waters_70frac_no_concatenation_rep1	14949	2.02816e-07	cervix
FBRS	ENSG00000156860	AVAMETAAAAAPGPGWAAEGER	bekker_jensen_2017	QE4_UPLC5_DBJ_SA_A549_REP1_46frac	16586	6.84536e-05	lung
FBRS	ENSG00000156860	AVAMETAAAAAPGPGWAAEGER	bekker_jensen_2017	QE5_UPLC10_DBJ_SA_HCT116_REP1_46frac	15383	5.75424e-07	colon
FBRS	ENSG00000156860	AVAMETAAAAAPGPGWAAEGER	bekker_jensen_2017	QE5_UPLC10_DBJ_SA_SH-SY5Y_REP2_46frac	15625	7.07518e-07	bone_marrow
FKBP1A	ENSG00000088832	SASAAAMGVQVETISPGDGR	bekker_jensen_2017	QE3_UPLC8_DBJ_SA_293_Rep1_46frac	15689	0.000107912	kidney
FKBP1A	ENSG00000088832	SASAAAMGVQVETISPGDGR	bekker_jensen_2017	QE3_UPLC9_DBJ_SA_46fractions_Rep1	13161	4.85502e-06	cervix
FKBP1A	ENSG00000088832	SASAAAMGVQVETISPGDGR	bekker_jensen_2017	QE3_UPLC9_DBJ_SA_Waters_70frac_no_concatenation_rep1	13929	2.35704e-05	cervix
FKBP1A	ENSG00000088832	SASAAAMGVQVETISPGDGR	bekker_jensen_2017	QE4_UPLC5_DBJ_SA_A549_REP1_46frac	14886	0.000189243	lung
FKBP1A	ENSG00000088832	SASAAAMGVQVETISPGDGR	wang_2019	P010740	25383	1e-05	lung
FKBP1A	ENSG00000088832	SASAAAMGVQVETISPGDGR	wang_2019	P010747	20682	2.09807e-05	tonsil
FKBP1A	ENSG00000088832	SASAAAMGVQVETISPGDGR	wang_2019	P013164	22179	4.07335e-05	testis
FKBP1A	ENSG00000088832	SASAAAMGVQVETISPGDGR	wang_2019	P013562	27487	9.57138e-07	smooth_muscle
FKBP4	ENSG00000004478	RAEMTAEEMK	bekker_jensen_2017	QE3_UPLC8_DBJ_SA_HCT116_Rep2_46frac	3065	9.06244e-05	colon
FKBP4	ENSG00000004478	RAEMTAEEMK	bekker_jensen_2017	QE3_UPLC8_DBJ_SA_MCF7_Rep1_46frac	3299	8.38579e-05	breast
FOSB	ENSG00000125740	EMFQAFPGDYDSGSR	bekker_jensen_2017	QE3_UPLC8_DBJ_SA_Hela_39frac_Trypsin	39261	0.000141896	cervix
FOSB	ENSG00000125740	EMFQAFPGDYDSGSR	bekker_jensen_2017	QE5_UPLC10_DBJ_SA_HCT116_REP1_46frac	17084	4.79371e-05	colon
FXR2	ENSG00000129245	AAAADGERPGPGPIIVGCGR	bekker_jensen_2017	QE3_UPLC8_DBJ_SA_293_Rep1_46frac	9995	2.28547e-07	kidney
FXR2	ENSG00000129245	AAAADGERPGPGPIIVGCGR	bekker_jensen_2017	QE3_UPLC8_DBJ_SA_HCT116_Rep2_46frac	10113	2.22424e-06	colon
FXR2	ENSG00000129245	AAAADGERPGPGPIIVGCGR	bekker_jensen_2017	QE3_UPLC8_DBJ_SA_Hela_39frac_Trypsin	22846	9.7416e-05	cervix
FXR2	ENSG00000129245	AAAADGERPGPGPIIVGCGR	bekker_jensen_2017	QE3_UPLC8_DBJ_SA_MCF7_Rep1_46frac	9695	4.37037e-06	breast
FXR2	ENSG00000129245	AAAADGERPGPGPIIVGCGR	bekker_jensen_2017	QE3_UPLC8_DBJ_SA_SH-SY5Y_Rep1_46frac	10100	1.03446e-07	bone_marrow
FXR2	ENSG00000129245	AAAADGERPGPGPIIVGCGR	bekker_jensen_2017	QE3_UPLC9_DBJ_SA_Waters_70frac_no_concatenation_rep1	8086	9.32904e-08	cervix
FXR2	ENSG00000129245	AAAADGERPGPGPIIVGCGR	bekker_jensen_2017	QE4_UPLC5_DBJ_SA_A549_REP1_46frac	8528	4.47327e-08	lung
FXR2	ENSG00000129245	AAAADGERPGPGPIIVGCGR	bekker_jensen_2017	QE5_UPLC10_DBJ_SA_293_REP2_46frac	9250	6.64301e-06	kidney
FXR2	ENSG00000129245	AAAADGERPGPGPIIVGCGR	bekker_jensen_2017	QE5_UPLC10_DBJ_SA_HCT116_REP1_46frac	9262	5.15241e-06	colon
FXR2	ENSG00000129245	AAAADGERPGPGPIIVGCGR	bekker_jensen_2017	QE5_UPLC10_DBJ_SA_MCF7_REP2_46frac	8951	8.2488e-06	breast
FXR2	ENSG00000129245	AAAADGERPGPGPIIVGCGR	bekker_jensen_2017	QE5_UPLC10_DBJ_SA_SH-SY5Y_REP2_46frac	8716	2.93382e-07	bone_marrow
FXR2	ENSG00000129245	AAAADGERPGPGPIIVGCGR	carlyle_2017	SAMEA7710322	21458	1.28537e-05	brain
FXR2	ENSG00000129245	AAAADGERPGPGPIIVGCGR	carlyle_2017	SAMEA7710323	20466	6.54679e-05	brain
FXR2	ENSG00000129245	AAAADGERPGPGPIIVGCGR	carlyle_2017	SAMEA7710324	23140	3.8333e-06	brain
FXR2	ENSG00000129245	AAAADGERPGPGPIIVGCGR	kim_2014	Adult_CD8Tcells_bRP_Elite_77	7852	6.11818e-06	CD8+_T_cells
FXR2	ENSG00000129245	AAAADGERPGPGPIIVGCGR	kim_2014	Adult_CD8Tcells_Gel_Elite_44	9754	2.3e-05	CD8+_T_cells
FXR2	ENSG00000129245	AAAADGERPGPGPIIVGCGR	kim_2014	Adult_Colon_bRP_Elite_50	8305	3.78114e-07	colon
FXR2	ENSG00000129245	AAAADGERPGPGPIIVGCGR	kim_2014	Adult_Frontalcortex_bRP_Elite_85	8075	2.21123e-05	frontal_cortex
FXR2	ENSG00000129245	AAAADGERPGPGPIIVGCGR	kim_2014	Adult_Gallbladder_bRP_Elite_53	8659	1.3408e-06	gallbladder
FXR2	ENSG00000129245	AAAADGERPGPGPIIVGCGR	kim_2014	Adult_Ovary_bRP_Elite_57	9436	0.000147343	ovary
FXR2	ENSG00000129245	AAAADGERPGPGPIIVGCGR	kim_2014	Adult_Ovary_Gel_Elite_58	8061	0.000175	ovary
FXR2	ENSG00000129245	AAAADGERPGPGPIIVGCGR	kim_2014	Adult_Pancreas_bRP_Elite_59	10417	6.58283e-08	pancreas
FXR2	ENSG00000129245	AAAADGERPGPGPIIVGCGR	kim_2014	Adult_Retina_bRP_Elite_64	10459	5.61262e-06	retina
FXR2	ENSG00000129245	AAAADGERPGPGPIIVGCGR	kim_2014	Adult_Testis_bRP_Elite_68	9770	2.73033e-06	testis
FXR2	ENSG00000129245	AAAADGERPGPGPIIVGCGR	kim_2014	Adult_Urinarybladder_bRP_Elite_71	8643	1.18855e-05	urinary_bladder
FXR2	ENSG00000129245	AAAADGERPGPGPIIVGCGR	kim_2014	Fetal_Brain_bRP_Elite_15	8196	0.000111184	fetal_brain
FXR2	ENSG00000129245	AAAADGERPGPGPIIVGCGR	kim_2014	Fetal_Ovary_bRP_Elite_25	5736	1.16083e-06	fetal_ovary
FXR2	ENSG00000129245	AAAADGERPGPGPIIVGCGR	wang_2019	P010693	18563	7.8e-05	colon
FXR2	ENSG00000129245	AAAADGERPGPGPIIVGCGR	wang_2019	P010694	22122	4.28687e-08	tonsil
FXR2	ENSG00000129245	AAAADGERPGPGPIIVGCGR	wang_2019	P010695	20945	2e-06	placenta
FXR2	ENSG00000129245	AAAADGERPGPGPIIVGCGR	wang_2019	P010738	17455	4.5802e-06	liver
FXR2	ENSG00000129245	AAAADGERPGPGPIIVGCGR	wang_2019	P010739	17656	5.4e-05	stomach
FXR2	ENSG00000129245	AAAADGERPGPGPIIVGCGR	wang_2019	P010740	19827	8e-06	lung
FXR2	ENSG00000129245	AAAADGERPGPGPIIVGCGR	wang_2019	P010747	19408	1.41021e-05	tonsil
FXR2	ENSG00000129245	AAAADGERPGPGPIIVGCGR	wang_2019	P010748	19153	3.60326e-05	liver
FXR2	ENSG00000129245	AAAADGERPGPGPIIVGCGR	wang_2019	P012502	22054	2.25935e-05	liver
FXR2	ENSG00000129245	AAAADGERPGPGPIIVGCGR	wang_2019	P013107	20692	7.15291e-07	tonsil
FXR2	ENSG00000129245	AAAADGERPGPGPIIVGCGR	wang_2019	P013114	20283	2.57765e-07	spleen
FXR2	ENSG00000129245	AAAADGERPGPGPIIVGCGR	wang_2019	P013129	21754	7.25376e-07	brain
FXR2	ENSG00000129245	AAAADGERPGPGPIIVGCGR	wang_2019	P013163	22322	2.94225e-08	lung
FXR2	ENSG00000129245	AAAADGERPGPGPIIVGCGR	wang_2019	P013164	22127	3.80195e-09	testis
FXR2	ENSG00000129245	AAAADGERPGPGPIIVGCGR	wang_2019	P013187	17632	6.48314e-08	duodenum
FXR2	ENSG00000129245	AAAADGERPGPGPIIVGCGR	wang_2019	P013188	22431	4.73536e-05	small_intestine
FXR2	ENSG00000129245	AAAADGERPGPGPIIVGCGR	wang_2019	P013196	18717	9.23696e-06	urinary_bladder
FXR2	ENSG00000129245	AAAADGERPGPGPIIVGCGR	wang_2019	P013197	19649	1.53259e-07	gallbladder
FXR2	ENSG00000129245	AAAADGERPGPGPIIVGCGR	wang_2019	P013198	19481	3.06038e-08	esophagus
FXR2	ENSG00000129245	AAAADGERPGPGPIIVGCGR	wang_2019	P013201	19926	6.50231e-09	heart
FXR2	ENSG00000129245	AAAADGERPGPGPIIVGCGR	wang_2019	P013385	21964	4.32263e-07	thyroid
FXR2	ENSG00000129245	AAAADGERPGPGPIIVGCGR	wang_2019	P013386	16910	2.01743e-08	endometrium
FXR2	ENSG00000129245	AAAADGERPGPGPIIVGCGR	wang_2019	P013387	20009	3.61134e-09	colon
FXR2	ENSG00000129245	AAAADGERPGPGPIIVGCGR	wang_2019	P013559	21715	1.5492e-08	fallopian_tube
FXR2	ENSG00000129245	AAAADGERPGPGPIIVGCGR	wang_2019	P013560	22695	1.37921e-07	kidney
FXR2	ENSG00000129245	AAAADGERPGPGPIIVGCGR	wang_2019	P013562	19801	2.07376e-05	smooth_muscle
FXR2	ENSG00000129245	AAAADGERPGPGPIIVGCGR	wang_2019	P013675	19180	5.24882e-07	prostate
FXR2	ENSG00000129245	AAAADGERPGPGPIIVGCGR	wang_2019	P013678	21878	5.08748e-06	pancreas
FXR2	ENSG00000129245	AAAADGERPGPGPIIVGCGR	wang_2019	P013679	18931	2.23708e-10	ovary
FXR2	ENSG00000129245	AAAADGERPGPGPIIVGCGR	wang_2019	P013680	19165	1.53806e-05	placenta
FXR2	ENSG00000129245	AAAADGERPGPGPIIVGCGR	wang_2019	P013681	20884	8.57505e-09	rectum
FXR2	ENSG00000129245	AAAADGERPGPGPIIVGCGR	wang_2019	P015159	21546	1.9e-05	fat
FXR2	ENSG00000129245	AAAADGERPGPGPIIVGCGR	wang_2019	P015160	21408	3.60816e-07	lymph_node
FXR2	ENSG00000129245	AAAADGERPGPGPIIVGCGR	wang_2019	P015161	20638	9.89412e-07	salivary_gland
FXR2	ENSG00000129245	AAAADGERPGPGPIIVGCGR	wang_2019	P018020	31133	8.90402e-08	pituitary_gland
FXR2	ENSG00000129245	AAAADGERPGPGPIIVGCGR	wang_2019	P018021	30603	8.3854e-08	pituitary_gland
FXR2	ENSG00000129245	AAVGPARIPPPAAPPPAPPPGR	bekker_jensen_2017	QE3_UPLC8_DBJ_SA_293_Rep1_46frac	12056	2.00656e-05	kidney
FXR2	ENSG00000129245	AAVGPARIPPPAAPPPAPPPGR	bekker_jensen_2017	QE3_UPLC8_DBJ_SA_HCT116_Rep2_46frac	12067	4.67056e-06	colon
FXR2	ENSG00000129245	AAVGPARIPPPAAPPPAPPPGR	bekker_jensen_2017	QE3_UPLC8_DBJ_SA_Hela_39frac_Trypsin	25481	3.79275e-05	cervix
FXR2	ENSG00000129245	AAVGPARIPPPAAPPPAPPPGR	bekker_jensen_2017	QE3_UPLC8_DBJ_SA_SH-SY5Y_Rep1_46frac	12320	1.51426e-06	bone_marrow
FXR2	ENSG00000129245	AAVGPARIPPPAAPPPAPPPGR	bekker_jensen_2017	QE3_UPLC9_DBJ_SA_46fractions_Rep1	11336	9.67253e-06	cervix
FXR2	ENSG00000129245	AAVGPARIPPPAAPPPAPPPGR	bekker_jensen_2017	QE3_UPLC9_DBJ_SA_Waters_70frac_no_concatenation_rep1	9454	1.59439e-07	cervix
FXR2	ENSG00000129245	AAVGPARIPPPAAPPPAPPPGR	bekker_jensen_2017	QE5_UPLC10_DBJ_SA_SH-SY5Y_REP2_46frac	10893	2.12518e-05	bone_marrow
FXR2	ENSG00000129245	AAVGPARIPPPAAPPPAPPPGR	wang_2019	P018020	30922	1.8145e-06	pituitary_gland
FXR2	ENSG00000129245	AAVGPARIPPPAAPPPAPPPGR	wang_2019	P018021	30760	1.48127e-06	pituitary_gland
FXR2	ENSG00000129245	AAVGPARIPPPAAPPPAPPPGRR	bekker_jensen_2017	QE3_UPLC8_DBJ_SA_293_Rep1_46frac	8153	1.85472e-06	kidney
FXR2	ENSG00000129245	AAVGPARIPPPAAPPPAPPPGRR	bekker_jensen_2017	QE3_UPLC8_DBJ_SA_HCT116_Rep2_46frac	8197	1.93032e-07	colon
FXR2	ENSG00000129245	AAVGPARIPPPAAPPPAPPPGRR	bekker_jensen_2017	QE3_UPLC8_DBJ_SA_Hela_39frac_Trypsin	18186	0.000185725	cervix
FXR2	ENSG00000129245	AAVGPARIPPPAAPPPAPPPGRR	bekker_jensen_2017	QE3_UPLC8_DBJ_SA_SH-SY5Y_Rep1_46frac	8273	4.72972e-07	bone_marrow
FXR2	ENSG00000129245	AAVGPARIPPPAAPPPAPPPGRR	bekker_jensen_2017	QE3_UPLC9_DBJ_SA_46fractions_Rep1	8540	2.83015e-07	cervix
FXR2	ENSG00000129245	AAVGPARIPPPAAPPPAPPPGRR	bekker_jensen_2017	QE3_UPLC9_DBJ_SA_Waters_70frac_no_concatenation_rep1	7398	2.45783e-08	cervix
FXR2	ENSG00000129245	AAVGPARIPPPAAPPPAPPPGRR	bekker_jensen_2017	QE5_UPLC10_DBJ_SA_COLON_human_46frac	6882	1.13986e-05	colon
FXR2	ENSG00000129245	AAVGPARIPPPAAPPPAPPPGRR	bekker_jensen_2017	QE5_UPLC10_DBJ_SA_HCT116_REP1_46frac	7783	4.95391e-06	colon
FXR2	ENSG00000129245	AAVGPARIPPPAAPPPAPPPGRR	bekker_jensen_2017	QE5_UPLC10_DBJ_SA_SH-SY5Y_REP2_46frac	8666	2.27782e-05	bone_marrow
FXR2	ENSG00000129245	AAVGPARIPPPAAPPPAPPPGRR	wang_2019	P018020	26702	4.2632e-09	pituitary_gland
FXR2	ENSG00000129245	AAVGPARIPPPAAPPPAPPPGRR	wang_2019	P018021	26869	2.80039e-09	pituitary_gland
FXR2	ENSG00000129245	IPPPAAPPPAPPPGR	bekker_jensen_2017	QE3_UPLC8_DBJ_SA_A549_Rep2_46frac	8455	6.06656e-06	lung
FXR2	ENSG00000129245	IPPPAAPPPAPPPGR	bekker_jensen_2017	QE3_UPLC8_DBJ_SA_HCT116_Rep2_46frac	8860	2.63944e-05	colon
FXR2	ENSG00000129245	IPPPAAPPPAPPPGR	bekker_jensen_2017	QE3_UPLC8_DBJ_SA_Hela_39frac_Trypsin	20761	5.48915e-06	cervix
FXR2	ENSG00000129245	IPPPAAPPPAPPPGR	bekker_jensen_2017	QE3_UPLC8_DBJ_SA_SH-SY5Y_Rep1_46frac	9390	6.46162e-07	bone_marrow
FXR2	ENSG00000129245	IPPPAAPPPAPPPGR	bekker_jensen_2017	QE5_UPLC10_DBJ_SA_HCT116_REP1_46frac	7975	4.35386e-06	colon
FXR2	ENSG00000129245	IPPPAAPPPAPPPGR	bekker_jensen_2017	QE5_UPLC10_DBJ_SA_MCF7_REP2_46frac	7937	2.50653e-05	breast
FXR2	ENSG00000129245	IPPPAAPPPAPPPGR	bekker_jensen_2017	QE5_UPLC10_DBJ_SA_SH-SY5Y_REP2_46frac	7687	1.9768e-06	bone_marrow
FXR2	ENSG00000129245	IPPPAAPPPAPPPGR	kim_2014	Adult_Retina_bRP_Elite_64	7008	1.58816e-05	retina
FXR2	ENSG00000129245	IPPPAAPPPAPPPGR	schiza_2019	PI-401	6348	1.82535e-06	testis
FXR2	ENSG00000129245	IPPPAAPPPAPPPGR	schiza_2019	PI-714	6977	9.1e-05	testis
FXR2	ENSG00000129245	IPPPAAPPPAPPPGR	schiza_2019	PreV-013	6585	2.34146e-05	testis
FXR2	ENSG00000129245	IPPPAAPPPAPPPGR	wang_2019	P013107	15587	0.000167307	tonsil
FXR2	ENSG00000129245	IPPPAAPPPAPPPGRR	bekker_jensen_2017	QE3_UPLC8_DBJ_SA_293_Rep1_46frac	6232	8.307e-05	kidney
FXR2	ENSG00000129245	IPPPAAPPPAPPPGRR	bekker_jensen_2017	QE3_UPLC8_DBJ_SA_A549_Rep2_46frac	4648	8.59048e-05	lung
FXR2	ENSG00000129245	IPPPAAPPPAPPPGRR	bekker_jensen_2017	QE3_UPLC8_DBJ_SA_HCT116_Rep2_46frac	6579	2.29561e-05	colon
FXR2	ENSG00000129245	IPPPAAPPPAPPPGRR	bekker_jensen_2017	QE3_UPLC8_DBJ_SA_Hela_39frac_Trypsin	15496	3.76185e-05	cervix
FXR2	ENSG00000129245	IPPPAAPPPAPPPGRR	bekker_jensen_2017	QE3_UPLC8_DBJ_SA_SH-SY5Y_Rep1_46frac	5712	3.4622e-06	bone_marrow
FXR2	ENSG00000129245	IPPPAAPPPAPPPGRR	bekker_jensen_2017	QE4_UPLC5_DBJ_SA_A549_REP1_46frac	5226	9.57106e-05	lung
FXR2	ENSG00000129245	IPPPAAPPPAPPPGRR	bekker_jensen_2017	QE5_UPLC10_DBJ_SA_HCT116_REP1_46frac	5649	0.000103479	colon
FXR2	ENSG00000129245	IPPPAAPPPAPPPGRR	bekker_jensen_2017	QE5_UPLC10_DBJ_SA_SH-SY5Y_REP2_46frac	5352	2.50169e-05	bone_marrow
FXR2	ENSG00000129245	IPPPAAPPPAPPPGRR	kim_2014	Fetal_Testis_bRP_Elite_26	3310	8.66852e-05	fetal_testis
FXR2	ENSG00000129245	TQTAAAAAAGGVGGGGGAMGGIASGGDVEPGIPVEVR	bekker_jensen_2017	QE3_UPLC8_DBJ_SA_293_Rep1_46frac	23503	6.11283e-08	kidney
FXR2	ENSG00000129245	TQTAAAAAAGGVGGGGGAMGGIASGGDVEPGIPVEVR	bekker_jensen_2017	QE3_UPLC8_DBJ_SA_HCT116_Rep2_46frac	23039	8.04938e-08	colon
FXR2	ENSG00000129245	TQTAAAAAAGGVGGGGGAMGGIASGGDVEPGIPVEVR	bekker_jensen_2017	QE3_UPLC8_DBJ_SA_MCF7_Rep1_46frac	22602	1.30663e-07	breast
FXR2	ENSG00000129245	TQTAAAAAAGGVGGGGGAMGGIASGGDVEPGIPVEVR	bekker_jensen_2017	QE3_UPLC8_DBJ_SA_SH-SY5Y_Rep1_46frac	23737	4.84189e-07	bone_marrow
FXR2	ENSG00000129245	TQTAAAAAAGGVGGGGGAMGGIASGGDVEPGIPVEVR	bekker_jensen_2017	QE3_UPLC9_DBJ_SA_46fractions_Rep1	21130	2.11314e-09	cervix
FXR2	ENSG00000129245	TQTAAAAAAGGVGGGGGAMGGIASGGDVEPGIPVEVR	bekker_jensen_2017	QE3_UPLC9_DBJ_SA_Waters_70frac_no_concatenation_rep1	21257	2.85492e-07	cervix
FXR2	ENSG00000129245	TQTAAAAAAGGVGGGGGAMGGIASGGDVEPGIPVEVR	bekker_jensen_2017	QE4_UPLC5_DBJ_SA_A549_REP1_46frac	22286	1.87182e-05	lung
FXR2	ENSG00000129245	TQTAAAAAAGGVGGGGGAMGGIASGGDVEPGIPVEVR	bekker_jensen_2017	QE5_UPLC10_DBJ_SA_293_REP2_46frac	22545	7.82388e-05	kidney
FXR2	ENSG00000129245	TQTAAAAAAGGVGGGGGAMGGIASGGDVEPGIPVEVR	bekker_jensen_2017	QE5_UPLC10_DBJ_SA_COLON_human_46frac	18946	1.18592e-05	colon
FXR2	ENSG00000129245	TQTAAAAAAGGVGGGGGAMGGIASGGDVEPGIPVEVR	bekker_jensen_2017	QE5_UPLC10_DBJ_SA_HCT116_REP1_46frac	21460	2.5315e-08	colon
FXR2	ENSG00000129245	TQTAAAAAAGGVGGGGGAMGGIASGGDVEPGIPVEVR	bekker_jensen_2017	QE5_UPLC10_DBJ_SA_PROSTATE_Pt2_human_46frac	20603	0.000125214	prostate
FXR2	ENSG00000129245	TQTAAAAAAGGVGGGGGAMGGIASGGDVEPGIPVEVR	carlyle_2017	SAMEA7710321	41936	5.78696e-07	brain
G6PD	ENSG00000160211	SADSVMAEQVAISR	bekker_jensen_2017	QE3_UPLC8_DBJ_SA_A549_Rep2_46frac	14057	7.65579e-07	lung
G6PD	ENSG00000160211	SADSVMAEQVAISR	bekker_jensen_2017	QE4_UPLC5_DBJ_SA_A549_REP1_46frac	13646	4.21648e-05	lung
G6PD	ENSG00000160211	SADSVMAEQVAISR	bekker_jensen_2017	QE5_UPLC10_DBJ_SA_293_REP2_46frac	8989	8.05503e-06	kidney
GAS7	ENSG00000007237	GAAAQPVGIGGNAGCAVNPGAK	carlyle_2017	SAMEA7710322	20690	3.14191e-07	brain
GAS7	ENSG00000007237	GAAAQPVGIGGNAGCAVNPGAK	carlyle_2017	SAMEA7710323	17507	8.9583e-05	brain
GATA3	ENSG00000107485	REGASTAEAMEVTADQPR	bekker_jensen_2017	QE3_UPLC8_DBJ_SA_MCF7_Rep1_46frac	8637	9.81448e-06	breast
GATA3	ENSG00000107485	RQEPPDIPGGPPSIPAR	bekker_jensen_2017	QE3_UPLC8_DBJ_SA_MCF7_Rep1_46frac	12252	1.56335e-06	breast
GATAD1	ENSG00000157259	GPPEPATMPIGIKPTCSVCK	bekker_jensen_2017	QE3_UPLC8_DBJ_SA_293_Rep1_46frac	13927	6.32393e-05	kidney
GATAD1	ENSG00000157259	GPPEPATMPIGIKPTCSVCK	bekker_jensen_2017	QE3_UPLC8_DBJ_SA_SH-SY5Y_Rep1_46frac	14345	4.50847e-07	bone_marrow
GNPNAT1	ENSG00000100522	AVEEEVGIAIKPDPDPVICTIVGESPTR	bekker_jensen_2017	QE3_UPLC8_DBJ_SA_HCT116_Rep2_46frac	27604	1.02329e-09	colon
GNPNAT1	ENSG00000100522	AVEEEVGIAIKPDPDPVICTIVGESPTR	bekker_jensen_2017	QE3_UPLC8_DBJ_SA_MCF7_Rep1_46frac	27261	6.67959e-09	breast
GNPNAT1	ENSG00000100522	AVEEEVGIAIKPDPDPVICTIVGESPTR	bekker_jensen_2017	QE3_UPLC8_DBJ_SA_SH-SY5Y_Rep1_46frac	27447	1.63027e-09	bone_marrow
GNPNAT1	ENSG00000100522	AVEEEVGIAIKPDPDPVICTIVGESPTR	bekker_jensen_2017	QE4_UPLC5_DBJ_SA_A549_REP1_46frac	27012	4.08758e-09	lung
GORASP2	ENSG00000115806	SPAAMGSSQSVEIPGGGTEGYHVIR	bekker_jensen_2017	QE3_UPLC8_DBJ_SA_293_Rep1_46frac	16149	7.05756e-08	kidney
GORASP2	ENSG00000115806	SPAAMGSSQSVEIPGGGTEGYHVIR	bekker_jensen_2017	QE3_UPLC8_DBJ_SA_HCT116_Rep2_46frac	16109	8.61923e-08	colon
GORASP2	ENSG00000115806	SPAAMGSSQSVEIPGGGTEGYHVIR	bekker_jensen_2017	QE3_UPLC8_DBJ_SA_MCF7_Rep1_46frac	15767	8.94078e-07	breast
GORASP2	ENSG00000115806	SPAAMGSSQSVEIPGGGTEGYHVIR	bekker_jensen_2017	QE4_UPLC5_DBJ_SA_A549_REP1_46frac	15013	6.20931e-08	lung
GORASP2	ENSG00000115806	SPAAMGSSQSVEIPGGGTEGYHVIR	bekker_jensen_2017	QE5_UPLC10_DBJ_SA_293_REP2_46frac	14705	2.08292e-07	kidney
GORASP2	ENSG00000115806	SPAAMGSSQSVEIPGGGTEGYHVIR	bekker_jensen_2017	QE5_UPLC10_DBJ_SA_MCF7_REP2_46frac	15090	3.51057e-07	breast
GORASP2	ENSG00000115806	SPAAMGSSQSVEIPGGGTEGYHVIR	wang_2019	P013164	21996	5.26802e-06	testis
GRIN2A	ENSG00000183454	AGAAACGNPINPVAAEAAEMIVR	carlyle_2017	SAMEA7710324	52182	2.82738e-06	brain
GRIN2A	ENSG00000183454	AGAAACGNPINPVAAEAAEMIVR	carlyle_2017	SAMEA7710325	53017	1.75602e-05	brain
GTF3C3	ENSG00000119041	FSVPVPGVAQTDPVNMSGFSPEIIDYIEGK	bekker_jensen_2017	QE3_UPLC8_DBJ_SA_SH-SY5Y_Rep1_46frac	31178	0.000144638	bone_marrow
GTF3C3	ENSG00000119041	FSVPVPGVAQTDPVNMSGFSPEIIDYIEGK	bekker_jensen_2017	QE5_UPLC10_DBJ_SA_HCT116_REP1_46frac	30164	7.26376e-05	colon
GTF3C5	ENSG00000148308	TGMAAEAADIGIGAAVPVEIR	bekker_jensen_2017	QE3_UPLC8_DBJ_SA_MCF7_Rep1_46frac	27406	1.35102e-07	breast
GTF3C5	ENSG00000148308	TGMAAEAADIGIGAAVPVEIR	bekker_jensen_2017	QE5_UPLC10_DBJ_SA_HCT116_REP1_46frac	26410	1.86085e-06	colon
GTF3C5	ENSG00000148308	TGMAAEAADIGIGAAVPVEIR	bekker_jensen_2017	QE5_UPLC10_DBJ_SA_MCF7_REP2_46frac	26361	3.93624e-06	breast
GTF3C5	ENSG00000148308	TGMAAEAADIGIGAAVPVEIR	bekker_jensen_2017	QE5_UPLC10_DBJ_SA_SH-SY5Y_REP2_46frac	26426	4.27801e-08	bone_marrow
GTF3C5	ENSG00000148308	TGMAAEAADIGIGAAVPVEIRR	bekker_jensen_2017	QE3_UPLC8_DBJ_SA_293_Rep1_46frac	23541	7.30393e-05	kidney
GTF3C5	ENSG00000148308	TGMAAEAADIGIGAAVPVEIRR	bekker_jensen_2017	QE3_UPLC8_DBJ_SA_HCT116_Rep2_46frac	23779	3.07259e-08	colon
GTF3C5	ENSG00000148308	TGMAAEAADIGIGAAVPVEIRR	bekker_jensen_2017	QE3_UPLC8_DBJ_SA_MCF7_Rep1_46frac	22843	2.27713e-06	breast
GTF3C5	ENSG00000148308	TGMAAEAADIGIGAAVPVEIRR	bekker_jensen_2017	QE3_UPLC9_DBJ_SA_46fractions_Rep1	22189	2.39158e-07	cervix
GTF3C5	ENSG00000148308	TGMAAEAADIGIGAAVPVEIRR	bekker_jensen_2017	QE3_UPLC9_DBJ_SA_Waters_70frac_no_concatenation_rep1	21552	4.31063e-08	cervix
GTF3C5	ENSG00000148308	TGMAAEAADIGIGAAVPVEIRR	bekker_jensen_2017	QE4_UPLC5_DBJ_SA_A549_REP1_46frac	22836	8.36161e-07	lung
GTF3C5	ENSG00000148308	TGMAAEAADIGIGAAVPVEIRR	bekker_jensen_2017	QE5_UPLC10_DBJ_SA_293_REP2_46frac	22174	8.23973e-06	kidney
GTF3C5	ENSG00000148308	TGMAAEAADIGIGAAVPVEIRR	bekker_jensen_2017	QE5_UPLC10_DBJ_SA_MCF7_REP2_46frac	21787	3.97344e-05	breast
H1-0	ENSG00000189060	GSGADPEAGFAQPPTR	bekker_jensen_2017	QE3_UPLC8_DBJ_SA_293_Rep1_46frac	10747	3.9757e-06	kidney
H1-0	ENSG00000189060	GSGADPEAGFAQPPTR	bekker_jensen_2017	QE3_UPLC8_DBJ_SA_A549_Rep2_46frac	9737	3.37931e-06	lung
H1-0	ENSG00000189060	GSGADPEAGFAQPPTR	bekker_jensen_2017	QE3_UPLC8_DBJ_SA_HCT116_Rep2_46frac	10121	9.37212e-06	colon
H1-0	ENSG00000189060	GSGADPEAGFAQPPTR	bekker_jensen_2017	QE3_UPLC8_DBJ_SA_MCF7_Rep1_46frac	10029	3.32557e-05	breast
H1-0	ENSG00000189060	GSGADPEAGFAQPPTR	bekker_jensen_2017	QE3_UPLC8_DBJ_SA_SH-SY5Y_Rep1_46frac	10142	1.41768e-05	bone_marrow
H1-0	ENSG00000189060	GSGADPEAGFAQPPTR	bekker_jensen_2017	QE4_UPLC5_DBJ_SA_A549_REP1_46frac	9715	8.18001e-06	lung
H1-0	ENSG00000189060	GSGADPEAGFAQPPTR	bekker_jensen_2017	QE5_UPLC10_DBJ_SA_293_REP2_46frac	9121	3.55445e-05	kidney
H1-0	ENSG00000189060	GSGADPEAGFAQPPTR	bekker_jensen_2017	QE5_UPLC10_DBJ_SA_COLON_human_46frac	8490	0.000183582	colon
H1-0	ENSG00000189060	GSGADPEAGFAQPPTR	bekker_jensen_2017	QE5_UPLC10_DBJ_SA_HCT116_REP1_46frac	8481	6.85576e-05	colon
H1-0	ENSG00000189060	GSGADPEAGFAQPPTR	bekker_jensen_2017	QE5_UPLC10_DBJ_SA_MCF7_REP2_46frac	8445	3.24145e-06	breast
H1-0	ENSG00000189060	GSGADPEAGFAQPPTR	wang_2019	P013559	15123	4.02023e-05	fallopian_tube
H1-0	ENSG00000189060	GSGADPEAGFAQPPTR	wang_2019	P013562	17035	3.06482e-06	smooth_muscle
H1-0	ENSG00000189060	QATMTENSTSAPAAKPK	bekker_jensen_2017	QE3_UPLC8_DBJ_SA_HCT116_Rep2_46frac	2600	0.000125264	colon
H1-0	ENSG00000189060	QATMTENSTSAPAAKPK	wang_2019	P013559	6225	0.000100786	fallopian_tube
H1-0	ENSG00000189060	SSDSSIASPGAAIQTGPVVR	bekker_jensen_2017	QE3_UPLC8_DBJ_SA_A549_Rep2_46frac	14790	4.72006e-05	lung
H1-0	ENSG00000189060	SSDSSIASPGAAIQTGPVVR	bekker_jensen_2017	QE3_UPLC8_DBJ_SA_HCT116_Rep2_46frac	15044	2.10257e-07	colon
H1-0	ENSG00000189060	SSDSSIASPGAAIQTGPVVR	bekker_jensen_2017	QE5_UPLC10_DBJ_SA_LIVER_human_46frac	13605	2.45309e-05	liver
H1-0	ENSG00000189060	SSDSSIASPGAAIQTGPVVR	bekker_jensen_2017	QE5_UPLC10_DBJ_SA_SH-SY5Y_REP2_46frac	14623	2.42542e-08	bone_marrow
H1-0	ENSG00000189060	SSDSSIASPGAAIQTGPVVR	wang_2019	P010738	24833	8.04437e-05	liver
H1-0	ENSG00000189060	SSDSSIASPGAAIQTGPVVR	wang_2019	P010747	27586	3.25379e-05	tonsil
H1-0	ENSG00000189060	SSDSSIASPGAAIQTGPVVR	wang_2019	P010748	26799	1.37419e-05	liver
H1-0	ENSG00000189060	SSDSSIASPGAAIQTGPVVR	wang_2019	P012502	28089	2.86296e-06	liver
H1-0	ENSG00000189060	SSDSSIASPGAAIQTGPVVR	wang_2019	P013127	27111	6.58914e-05	liver
H1-0	ENSG00000189060	SSDSSIASPGAAIQTGPVVR	wang_2019	P013128	29348	5e-06	stomach
H1-0	ENSG00000189060	SSDSSIASPGAAIQTGPVVR	wang_2019	P013129	27297	8.96227e-09	brain
H1-0	ENSG00000189060	SSDSSIASPGAAIQTGPVVR	wang_2019	P013163	29198	3.00308e-07	lung
H1-0	ENSG00000189060	SSDSSIASPGAAIQTGPVVR	wang_2019	P013164	29270	2.05972e-06	testis
H1-0	ENSG00000189060	SSDSSIASPGAAIQTGPVVR	wang_2019	P013187	24024	6.40018e-09	duodenum
H1-0	ENSG00000189060	SSDSSIASPGAAIQTGPVVR	wang_2019	P013188	29343	9.71271e-07	small_intestine
H1-0	ENSG00000189060	SSDSSIASPGAAIQTGPVVR	wang_2019	P013387	28718	8.81222e-06	colon
H1-0	ENSG00000189060	SSDSSIASPGAAIQTGPVVR	wang_2019	P013559	27921	1.19572e-07	fallopian_tube
H1-0	ENSG00000189060	SSDSSIASPGAAIQTGPVVR	wang_2019	P013562	27401	1.07871e-05	smooth_muscle
H1-0	ENSG00000189060	SSDSSIASPGAAIQTGPVVR	wang_2019	P013675	24947	1.46348e-07	prostate
H1-0	ENSG00000189060	SSDSSIASPGAAIQTGPVVR	wang_2019	P013678	28772	8.20599e-06	pancreas
H1-0	ENSG00000189060	SSDSSIASPGAAIQTGPVVR	wang_2019	P013680	26495	3.65156e-05	placenta
H1-0	ENSG00000189060	SSDSSIASPGAAIQTGPVVR	wang_2019	P013681	27497	5.23671e-07	rectum
H1-0	ENSG00000189060	SSDSSIASPGAAIQTGPVVR	wang_2019	P015161	27418	2.10343e-05	salivary_gland
H1-0	ENSG00000189060	SSDSSIASPGAAIQTGPVVR	wang_2019	P018020	37977	7.3537e-07	pituitary_gland
H1-0	ENSG00000189060	TRQATMTENSTSAPAAKPK	wang_2019	P018020	5901	4.28493e-05	pituitary_gland
H1-10	ENSG00000184897	APPATNPIATMSVEIEEAIPVTTAEGMAK	bekker_jensen_2017	QE3_UPLC8_DBJ_SA_293_Rep1_46frac	30383	4.35982e-08	kidney
H1-10	ENSG00000184897	APPATNPIATMSVEIEEAIPVTTAEGMAK	bekker_jensen_2017	QE3_UPLC8_DBJ_SA_A549_Rep2_46frac	28858	6.06867e-07	lung
H1-10	ENSG00000184897	APPATNPIATMSVEIEEAIPVTTAEGMAK	bekker_jensen_2017	QE3_UPLC8_DBJ_SA_HCT116_Rep2_46frac	30437	8.43177e-09	colon
H1-10	ENSG00000184897	APPATNPIATMSVEIEEAIPVTTAEGMAK	bekker_jensen_2017	QE3_UPLC8_DBJ_SA_Hela_39frac_Trypsin	41159	3.74245e-10	cervix
H1-10	ENSG00000184897	APPATNPIATMSVEIEEAIPVTTAEGMAK	bekker_jensen_2017	QE3_UPLC8_DBJ_SA_MCF7_Rep1_46frac	29573	1.76912e-07	breast
H1-10	ENSG00000184897	APPATNPIATMSVEIEEAIPVTTAEGMAK	bekker_jensen_2017	QE3_UPLC8_DBJ_SA_SH-SY5Y_Rep1_46frac	30658	3.35333e-08	bone_marrow
H1-10	ENSG00000184897	APPATNPIATMSVEIEEAIPVTTAEGMAK	bekker_jensen_2017	QE3_UPLC9_DBJ_SA_46fractions_Rep1	30116	9.27309e-10	cervix
H1-10	ENSG00000184897	APPATNPIATMSVEIEEAIPVTTAEGMAK	bekker_jensen_2017	QE3_UPLC9_DBJ_SA_Waters_70frac_no_concatenation_rep1	31062	1.27699e-10	cervix
H1-10	ENSG00000184897	APPATNPIATMSVEIEEAIPVTTAEGMAK	bekker_jensen_2017	QE4_UPLC5_DBJ_SA_A549_REP1_46frac	29752	4.59517e-06	lung
H1-10	ENSG00000184897	APPATNPIATMSVEIEEAIPVTTAEGMAK	bekker_jensen_2017	QE5_UPLC10_DBJ_SA_293_REP2_46frac	30615	5.16064e-11	kidney
H1-10	ENSG00000184897	APPATNPIATMSVEIEEAIPVTTAEGMAK	bekker_jensen_2017	QE5_UPLC10_DBJ_SA_COLON_human_46frac	27147	2.31299e-07	colon
H1-10	ENSG00000184897	APPATNPIATMSVEIEEAIPVTTAEGMAK	bekker_jensen_2017	QE5_UPLC10_DBJ_SA_HCT116_REP1_46frac	30429	1.50921e-09	colon
H1-10	ENSG00000184897	APPATNPIATMSVEIEEAIPVTTAEGMAK	bekker_jensen_2017	QE5_UPLC10_DBJ_SA_LIVER_human_46frac	30594	8.08327e-08	liver
H1-10	ENSG00000184897	APPATNPIATMSVEIEEAIPVTTAEGMAK	bekker_jensen_2017	QE5_UPLC10_DBJ_SA_MCF7_REP2_46frac	28665	4.69534e-07	breast
H1-10	ENSG00000184897	APPATNPIATMSVEIEEAIPVTTAEGMAK	bekker_jensen_2017	QE5_UPLC10_DBJ_SA_PROSTATE_Pt2_human_46frac	28411	8.27949e-05	prostate
H1-10	ENSG00000184897	APPATNPIATMSVEIEEAIPVTTAEGMAK	bekker_jensen_2017	QE5_UPLC10_DBJ_SA_SH-SY5Y_REP2_46frac	30121	1.09932e-10	bone_marrow
H1-10	ENSG00000184897	APPATNPIATMSVEIEEAIPVTTAEGMAK	carlyle_2017	SAMEA7710322	64555	7.1548e-05	brain
H1-10	ENSG00000184897	APPATNPIATMSVEIEEAIPVTTAEGMAK	carlyle_2017	SAMEA7710326	64656	0.000137849	brain
H1-10	ENSG00000184897	APPATNPIATMSVEIEEAIPVTTAEGMAK	kim_2014	Adult_CD8Tcells_bRP_Elite_77	17060	7.09903e-10	CD8+_T_cells
H2BC1	ENSG00000146047	CVVAMPEVSSK	kim_2014	Adult_Testis_bRP_Elite_68	8442	8.29806e-06	testis
H2BC1	ENSG00000146047	CVVAMPEVSSK	kim_2014	Fetal_Ovary_bRP_Elite_25	3349	0.000151514	fetal_ovary
H2BC1	ENSG00000146047	CVVAMPEVSSK	schiza_2019	PI-401	9020	7.10451e-06	testis
H2BC1	ENSG00000146047	CVVAMPEVSSK	schiza_2019	PI-656	4852	2.21512e-06	testis
H2BC1	ENSG00000146047	CVVAMPEVSSK	schiza_2019	PI-702	5285	1.02892e-05	testis
H2BC1	ENSG00000146047	CVVAMPEVSSK	schiza_2019	PreV-013	4435	7.17094e-05	testis
H2BC1	ENSG00000146047	CVVAMPEVSSK	schiza_2019	PreV-030	4973	0.000166786	testis
H2BC1	ENSG00000146047	CVVAMPEVSSK	schiza_2019	PreV-064	5079	5.7e-05	testis
H2BC1	ENSG00000146047	CVVAMPEVSSK	wang_2019	P013164	14539	1.46379e-06	testis
H2BC1	ENSG00000146047	CVVAMPEVSSKGATISK	schiza_2019	PI-401	7323	4.43046e-06	testis
HAND2	ENSG00000164107	CQDQIAAPHGEPAAAAIIR	bekker_jensen_2017	QE3_UPLC8_DBJ_SA_SH-SY5Y_Rep1_46frac	15056	5.28841e-08	bone_marrow
HAND2	ENSG00000164107	CQDQIAAPHGEPAAAAIIR	bekker_jensen_2017	QE5_UPLC10_DBJ_SA_SH-SY5Y_REP2_46frac	13429	5.29773e-06	bone_marrow
HBA1	ENSG00000206172	IGMFISFPTTK	wang_2019	P013114	32823	5.95263e-05	spleen
HBA1	ENSG00000206172	IGMFISFPTTK	wang_2019	P013163	44558	0.000141957	lung
HBA1	ENSG00000206172	IGMFISFPTTK	wang_2019	P013187	33525	3.26003e-06	duodenum
HBA1	ENSG00000206172	IGMFISFPTTK	wang_2019	P013196	37959	8.32462e-06	urinary_bladder
HBA1	ENSG00000206172	IGMFISFPTTK	wang_2019	P013197	31233	1.62478e-06	gallbladder
HBA1	ENSG00000206172	IGMFISFPTTK	wang_2019	P013198	41397	0.000180897	esophagus
HBA1	ENSG00000206172	IGMFISFPTTK	wang_2019	P013387	41689	2.56765e-05	colon
HBA1	ENSG00000206172	IGMFISFPTTK	wang_2019	P013680	40318	8.82419e-06	placenta
HBA1	ENSG00000206172	IGMFISFPTTK	wang_2019	P013681	32865	1.42296e-06	rectum
HBA1	ENSG00000206172	IGMFISFPTTK	wang_2019	P015424	38850	4.06345e-06	adrenal_gland
HBA1	ENSG00000206172	IGMFISFPTTKTYFPHFDISHGSAQVK	wang_2019	P013201	21703	2.13031e-05	heart
HDGF	ENSG00000143321	AGGDAVAAPEIGPGATIEAGAAR	bekker_jensen_2017	QE3_UPLC8_DBJ_SA_Hela_39frac_Trypsin	19332	2.933e-06	cervix
HDGF	ENSG00000143321	AGGDAVAAPEIGPGATIEAGAAR	bekker_jensen_2017	QE3_UPLC8_DBJ_SA_SH-SY5Y_Rep1_46frac	17912	4.15834e-06	bone_marrow
HDGF	ENSG00000143321	AGGDAVAAPEIGPGATIEAGAAR	bekker_jensen_2017	QE3_UPLC9_DBJ_SA_46fractions_Rep1	16969	4.0073e-05	cervix
HDGF	ENSG00000143321	AGGDAVAAPEIGPGATIEAGAAR	bekker_jensen_2017	QE3_UPLC9_DBJ_SA_Waters_70frac_no_concatenation_rep1	16927	2.62462e-05	cervix
HDGF	ENSG00000143321	AGGDAVAAPEIGPGATIEAGAAR	bekker_jensen_2017	QE4_UPLC5_DBJ_SA_A549_REP1_46frac	16703	3.34917e-06	lung
HDGF	ENSG00000143321	AGGDAVAAPEIGPGATIEAGAAR	wang_2019	P013163	26545	2.17869e-07	lung
HDGF	ENSG00000143321	RAGGDAVAAPEIGPGATIEAGAAR	bekker_jensen_2017	QE3_UPLC8_DBJ_SA_SH-SY5Y_Rep1_46frac	14496	3.44333e-06	bone_marrow
HDGF	ENSG00000143321	RAGGDAVAAPEIGPGATIEAGAAR	bekker_jensen_2017	QE3_UPLC9_DBJ_SA_46fractions_Rep1	12847	1.50474e-07	cervix
HDGF	ENSG00000143321	RAGGDAVAAPEIGPGATIEAGAAR	bekker_jensen_2017	QE3_UPLC9_DBJ_SA_Waters_70frac_no_concatenation_rep1	12648	6.03286e-08	cervix
HDGF	ENSG00000143321	RAGGDAVAAPEIGPGATIEAGAAR	bekker_jensen_2017	QE5_UPLC10_DBJ_SA_HCT116_REP1_46frac	12621	1.80165e-05	colon
HDGF	ENSG00000143321	RAGGDAVAAPEIGPGATIEAGAAR	bekker_jensen_2017	QE5_UPLC10_DBJ_SA_LIVER_human_46frac	12987	4.00911e-05	liver
HDGF	ENSG00000143321	RAGGDAVAAPEIGPGATIEAGAAR	bekker_jensen_2017	QE5_UPLC10_DBJ_SA_MCF7_REP2_46frac	12306	1.43805e-07	breast
HDGF	ENSG00000143321	RAGGDAVAAPEIGPGATIEAGAAR	bekker_jensen_2017	QE5_UPLC10_DBJ_SA_SH-SY5Y_REP2_46frac	12943	3.98065e-08	bone_marrow
HDGF	ENSG00000143321	RAGGDAVAAPEIGPGATIEAGAAR	wang_2019	P010747	24078	1.4031e-05	tonsil
HDGF	ENSG00000143321	RAGGDAVAAPEIGPGATIEAGAARGPER	bekker_jensen_2017	QE3_UPLC9_DBJ_SA_46fractions_Rep1	11678	8.83622e-07	cervix
HDGF	ENSG00000143321	RAGGDAVAAPEIGPGATIEAGAARGPER	bekker_jensen_2017	QE3_UPLC9_DBJ_SA_Waters_70frac_no_concatenation_rep1	10474	0.000196976	cervix
HEBP2	ENSG00000051620	ASAPPMAEPIQPDPGAAEDAAAQAVETPGWK	bekker_jensen_2017	QE3_UPLC8_DBJ_SA_293_Rep1_46frac	27191	6.89015e-05	kidney
HEBP2	ENSG00000051620	ASAPPMAEPIQPDPGAAEDAAAQAVETPGWK	bekker_jensen_2017	QE3_UPLC8_DBJ_SA_HCT116_Rep2_46frac	26487	1.10864e-05	colon
HEBP2	ENSG00000051620	ASAPPMAEPIQPDPGAAEDAAAQAVETPGWK	bekker_jensen_2017	QE5_UPLC10_DBJ_SA_HCT116_REP1_46frac	24576	3.64882e-06	colon
HELZ2	ENSG00000130589	AADAIITEFGGR	bekker_jensen_2017	QE3_UPLC8_DBJ_SA_293_Rep1_46frac	19430	2.06218e-05	kidney
HELZ2	ENSG00000130589	AADAIITEFGGR	bekker_jensen_2017	QE3_UPLC8_DBJ_SA_HCT116_Rep2_46frac	18290	1.69262e-05	colon
HELZ2	ENSG00000130589	AADAIITEFGGR	bekker_jensen_2017	QE3_UPLC8_DBJ_SA_Hela_39frac_Trypsin	37432	1.27101e-05	cervix
HELZ2	ENSG00000130589	AADAIITEFGGR	bekker_jensen_2017	QE3_UPLC8_DBJ_SA_MCF7_Rep1_46frac	17498	1.10184e-05	breast
HELZ2	ENSG00000130589	AADAIITEFGGR	bekker_jensen_2017	QE3_UPLC8_DBJ_SA_SH-SY5Y_Rep1_46frac	18838	3.48796e-05	bone_marrow
HELZ2	ENSG00000130589	AADAIITEFGGR	bekker_jensen_2017	QE3_UPLC9_DBJ_SA_Waters_70frac_no_concatenation_rep1	17161	0.000167522	cervix
HELZ2	ENSG00000130589	AADAIITEFGGR	bekker_jensen_2017	QE4_UPLC5_DBJ_SA_A549_REP1_46frac	17585	7.05813e-06	lung
HELZ2	ENSG00000130589	AADAIITEFGGR	bekker_jensen_2017	QE5_UPLC10_DBJ_SA_COLON_human_46frac	14353	4.82597e-05	colon
HELZ2	ENSG00000130589	AADAIITEFGGR	bekker_jensen_2017	QE5_UPLC10_DBJ_SA_HCT116_REP1_46frac	16695	3.48359e-05	colon
HELZ2	ENSG00000130589	AADAIITEFGGR	bekker_jensen_2017	QE5_UPLC10_DBJ_SA_LIVER_human_46frac	16563	4.51684e-05	liver
HELZ2	ENSG00000130589	AADAIITEFGGR	bekker_jensen_2017	QE5_UPLC10_DBJ_SA_MCF7_REP2_46frac	16279	1.64909e-05	breast
HELZ2	ENSG00000130589	CQFAHSAVEMAVWEAEQIGGIQR	bekker_jensen_2017	QE5_UPLC10_DBJ_SA_HCT116_REP1_46frac	27941	1.01449e-07	colon
HELZ2	ENSG00000130589	VDPQGQCPEHGACPSIIAHVSAEGR	bekker_jensen_2017	QE5_UPLC10_DBJ_SA_HCT116_REP1_46frac	9624	1.80327e-05	colon
HELZ2	ENSG00000130589	VDPQGQCPEHGACPSIIAHVSAEGR	wang_2019	P013163	18314	1.91087e-09	lung
HMGA1	ENSG00000137309	ASQPSIFHIIIR	bekker_jensen_2017	QE3_UPLC8_DBJ_SA_HCT116_Rep2_46frac	19094	2.73131e-05	colon
HMGA1	ENSG00000137309	ASQPSIFHIIIR	bekker_jensen_2017	QE4_UPLC5_DBJ_SA_A549_REP1_46frac	18542	3.92946e-05	lung
HMGA1	ENSG00000137309	ASQPSIFHIIIR	bekker_jensen_2017	QE5_UPLC10_DBJ_SA_HCT116_REP1_46frac	18669	0.000134687	colon
HMGA1	ENSG00000137309	SSAPSTAAPGNPER	kim_2014	Adult_Bcells_bRP_Elite_75	3272	6.79058e-05	B_cells
HNRNPA0	ENSG00000177733	AIEMENSQICK	bekker_jensen_2017	QE3_UPLC8_DBJ_QC_HELA_39frac_Trypsin	7163	3.67742e-05	cervix
HNRNPA0	ENSG00000177733	AIEMENSQICK	bekker_jensen_2017	QE3_UPLC8_DBJ_SA_293_Rep1_46frac	4876	9.90474e-06	kidney
HNRNPA0	ENSG00000177733	AIEMENSQICK	bekker_jensen_2017	QE3_UPLC8_DBJ_SA_A549_Rep2_46frac	4756	5.49521e-05	lung
HNRNPA0	ENSG00000177733	AIEMENSQICK	bekker_jensen_2017	QE3_UPLC8_DBJ_SA_HCT116_Rep2_46frac	4385	4.56968e-06	colon
HNRNPA0	ENSG00000177733	AIEMENSQICK	bekker_jensen_2017	QE3_UPLC8_DBJ_SA_Hela_39frac_Trypsin	10494	3.05619e-05	cervix
HNRNPA0	ENSG00000177733	AIEMENSQICK	bekker_jensen_2017	QE3_UPLC8_DBJ_SA_MCF7_Rep1_46frac	4345	0.000142675	breast
HNRNPA0	ENSG00000177733	AIEMENSQICK	bekker_jensen_2017	QE3_UPLC8_DBJ_SA_SH-SY5Y_Rep1_46frac	4362	1.66498e-05	bone_marrow
HNRNPA0	ENSG00000177733	AIEMENSQICK	bekker_jensen_2017	QE3_UPLC9_DBJ_SA_46fractions_Rep1	7999	7.91632e-05	cervix
HNRNPA0	ENSG00000177733	AIEMENSQICK	bekker_jensen_2017	QE3_UPLC9_DBJ_SA_Waters_70frac_no_concatenation_rep1	2923	1.51702e-05	cervix
HNRNPA0	ENSG00000177733	AIEMENSQICK	bekker_jensen_2017	QE4_UPLC5_DBJ_SA_A549_REP1_46frac	3892	2.06311e-05	lung
HNRNPA0	ENSG00000177733	AIEMENSQICK	bekker_jensen_2017	QE5_UPLC10_DBJ_SA_293_REP2_46frac	3499	9.155e-06	kidney
HNRNPA0	ENSG00000177733	AIEMENSQICK	bekker_jensen_2017	QE5_UPLC10_DBJ_SA_COLON_human_46frac	3465	2.8668e-05	colon
HNRNPA0	ENSG00000177733	AIEMENSQICK	bekker_jensen_2017	QE5_UPLC10_DBJ_SA_HCT116_REP1_46frac	3609	7.89863e-05	colon
HNRNPA0	ENSG00000177733	AIEMENSQICK	bekker_jensen_2017	QE5_UPLC10_DBJ_SA_PROSTATE_Pt2_human_46frac	6603	2.57836e-05	prostate
HNRNPA0	ENSG00000177733	AIEMENSQICK	bekker_jensen_2017	QE5_UPLC10_DBJ_SA_PROSTATE_Pt3_human_46frac	7101	6.07027e-05	prostate
HNRNPA0	ENSG00000177733	AIEMENSQICK	bekker_jensen_2017	QE5_UPLC10_DBJ_SA_SH-SY5Y_REP2_46frac	3447	4.93978e-06	bone_marrow
HNRNPA0	ENSG00000177733	AIEMENSQICK	carlyle_2017	SAMEA7710320	17605	3.62506e-05	brain
HNRNPA0	ENSG00000177733	AIEMENSQICK	carlyle_2017	SAMEA7710321	17068	8.22636e-05	brain
HNRNPA0	ENSG00000177733	AIEMENSQICK	carlyle_2017	SAMEA7710322	8114	9.66491e-05	brain
HNRNPA0	ENSG00000177733	AIEMENSQICK	carlyle_2017	SAMEA7710323	17313	6.03424e-05	brain
HNRNPA0	ENSG00000177733	AIEMENSQICK	carlyle_2017	SAMEA7710325	8582	2.46155e-05	brain
HNRNPA0	ENSG00000177733	AIEMENSQICK	carlyle_2017	SAMEA7710326	8313	0.000137779	brain
HNRNPA0	ENSG00000177733	AIEMENSQICK	kim_2014	Adult_Bcells_bRP_Elite_75	7190	0.000131397	B_cells
HNRNPA0	ENSG00000177733	AIEMENSQICK	kim_2014	Adult_Bcells_Gel_Elite_76	5952	8.4e-05	B_cells
HNRNPA0	ENSG00000177733	AIEMENSQICK	kim_2014	Adult_CD4Tcells_bRP_Elite_28	2727	1.14792e-05	CD4+_T_cells
HNRNPA0	ENSG00000177733	AIEMENSQICK	kim_2014	Adult_CD8Tcells_Gel_Elite_44	5024	0.000155	CD8+_T_cells
HNRNPA0	ENSG00000177733	AIEMENSQICK	kim_2014	Adult_Colon_bRP_Elite_50	7820	1.56134e-05	colon
HNRNPA0	ENSG00000177733	AIEMENSQICK	kim_2014	Adult_Frontalcortex_bRP_Elite_85	7449	5.2906e-05	frontal_cortex
HNRNPA0	ENSG00000177733	AIEMENSQICK	kim_2014	Adult_Gallbladder_bRP_Elite_53	8163	3.96202e-05	gallbladder
HNRNPA0	ENSG00000177733	AIEMENSQICK	kim_2014	Adult_Kidney_Gel_Elite_55	4958	5.8e-05	kidney
HNRNPA0	ENSG00000177733	AIEMENSQICK	kim_2014	Adult_NKcells_Gel_Elite_78	5493	0.000164	NK_cells
HNRNPA0	ENSG00000177733	AIEMENSQICK	kim_2014	Adult_Ovary_bRP_Elite_57	4212	0.000117486	ovary
HNRNPA0	ENSG00000177733	AIEMENSQICK	kim_2014	Adult_Ovary_Gel_Elite_58	4201	9.6e-05	ovary
HNRNPA0	ENSG00000177733	AIEMENSQICK	kim_2014	Adult_Prostate_bRP_Elite_61	7602	3.8102e-05	prostate
HNRNPA0	ENSG00000177733	AIEMENSQICK	kim_2014	Adult_Rectum_bRP_Elite_84	8169	4.2e-05	rectum
HNRNPA0	ENSG00000177733	AIEMENSQICK	kim_2014	Adult_Retina_bRP_Elite_64	4840	3.95605e-05	retina
HNRNPA0	ENSG00000177733	AIEMENSQICK	kim_2014	Adult_Retina_Gel_Elite_65	5430	4.1e-05	retina
HNRNPA0	ENSG00000177733	AIEMENSQICK	kim_2014	Adult_Retina_Gel_Velos_5	1998	5e-06	retina
HNRNPA0	ENSG00000177733	AIEMENSQICK	kim_2014	Adult_Spinalcord_bRP_Elite_66	6237	0.00019318	spinal_cord
HNRNPA0	ENSG00000177733	AIEMENSQICK	kim_2014	Adult_Testis_bRP_Elite_68	7446	1.86794e-05	testis
HNRNPA0	ENSG00000177733	AIEMENSQICK	kim_2014	Adult_Testis_Gel_Elite_69	3682	0.000186	testis
HNRNPA0	ENSG00000177733	AIEMENSQICK	kim_2014	Adult_Urinarybladder_bRP_Elite_71	7070	7.45991e-05	urinary_bladder
HNRNPA0	ENSG00000177733	AIEMENSQICK	kim_2014	Fetal_Gut_bRP_Elite_17	3399	2e-05	fetal_gut
HNRNPA0	ENSG00000177733	AIEMENSQICK	kim_2014	Fetal_Gut_bRP_Elite_18	4656	2.6e-05	fetal_gut
HNRNPA0	ENSG00000177733	AIEMENSQICK	kim_2014	Fetal_Gut_Gel_Velos_72	3493	6e-05	fetal_gut
HNRNPA0	ENSG00000177733	AIEMENSQICK	kim_2014	Fetal_Heart_bRP_Elite_19	1951	6.8e-05	fetal_heart
HNRNPA0	ENSG00000177733	AIEMENSQICK	kim_2014	Fetal_Heart_bRP_Elite_20	2934	1.4e-05	fetal_heart
HNRNPA0	ENSG00000177733	AIEMENSQICK	kim_2014	Fetal_Heart_Gel_Velos_73	1907	1.9e-05	fetal_heart
HNRNPA0	ENSG00000177733	AIEMENSQICK	kim_2014	Fetal_Liver_bRP_Elite_22	2480	2.14921e-05	fetal_liver
HNRNPA0	ENSG00000177733	AIEMENSQICK	kim_2014	Fetal_Liver_bRP_Elite_23	2837	1.5e-05	fetal_liver
HNRNPA0	ENSG00000177733	AIEMENSQICK	kim_2014	Fetal_Ovary_bRP_Elite_25	4841	1.22862e-05	fetal_ovary
HNRNPA0	ENSG00000177733	AIEMENSQICK	kim_2014	Fetal_Ovary_Gel_Velos_74	2484	4.2e-05	fetal_ovary
HNRNPA0	ENSG00000177733	AIEMENSQICK	kim_2014	Fetal_Testis_bRP_Elite_26	4410	1.06767e-05	fetal_testis
HNRNPA0	ENSG00000177733	AIEMENSQICK	kim_2014	Fetal_Testis_Gel_Velos_27	903	7e-06	fetal_testis
HNRNPA0	ENSG00000177733	AIEMENSQICK	wang_2019	P010693	13337	0.000129	colon
HNRNPA0	ENSG00000177733	AIEMENSQICK	wang_2019	P010694	16930	2.41809e-06	tonsil
HNRNPA0	ENSG00000177733	AIEMENSQICK	wang_2019	P010738	13077	1.20103e-05	liver
HNRNPA0	ENSG00000177733	AIEMENSQICK	wang_2019	P010739	12529	1.7e-05	stomach
HNRNPA0	ENSG00000177733	AIEMENSQICK	wang_2019	P010740	13860	7e-06	lung
HNRNPA0	ENSG00000177733	AIEMENSQICK	wang_2019	P010747	15192	2.57371e-05	tonsil
HNRNPA0	ENSG00000177733	AIEMENSQICK	wang_2019	P010748	13361	5.74719e-05	liver
HNRNPA0	ENSG00000177733	AIEMENSQICK	wang_2019	P012502	16503	3.68299e-05	liver
HNRNPA0	ENSG00000177733	AIEMENSQICK	wang_2019	P013107	14310	5.13999e-06	tonsil
HNRNPA0	ENSG00000177733	AIEMENSQICK	wang_2019	P013114	8852	5.67581e-06	spleen
HNRNPA0	ENSG00000177733	AIEMENSQICK	wang_2019	P013127	8155	1.02941e-05	liver
HNRNPA0	ENSG00000177733	AIEMENSQICK	wang_2019	P013128	15954	3.8e-05	stomach
HNRNPA0	ENSG00000177733	AIEMENSQICK	wang_2019	P013129	14570	2.31044e-06	brain
HNRNPA0	ENSG00000177733	AIEMENSQICK	wang_2019	P013163	8141	2.93897e-06	lung
HNRNPA0	ENSG00000177733	AIEMENSQICK	wang_2019	P013164	12403	7.90709e-05	testis
HNRNPA0	ENSG00000177733	AIEMENSQICK	wang_2019	P013187	11835	2.12271e-06	duodenum
HNRNPA0	ENSG00000177733	AIEMENSQICK	wang_2019	P013188	8368	5.77798e-05	small_intestine
HNRNPA0	ENSG00000177733	AIEMENSQICK	wang_2019	P013196	7567	6.43263e-06	urinary_bladder
HNRNPA0	ENSG00000177733	AIEMENSQICK	wang_2019	P013197	14664	1.94262e-06	gallbladder
HNRNPA0	ENSG00000177733	AIEMENSQICK	wang_2019	P013198	15605	3.25557e-06	esophagus
HNRNPA0	ENSG00000177733	AIEMENSQICK	wang_2019	P013385	9056	9.31045e-06	thyroid
HNRNPA0	ENSG00000177733	AIEMENSQICK	wang_2019	P013386	8564	9.08984e-07	endometrium
HNRNPA0	ENSG00000177733	AIEMENSQICK	wang_2019	P013387	15465	3.66322e-05	colon
HNRNPA0	ENSG00000177733	AIEMENSQICK	wang_2019	P013559	14448	3.67826e-06	fallopian_tube
HNRNPA0	ENSG00000177733	AIEMENSQICK	wang_2019	P013560	16760	1.49001e-05	kidney
HNRNPA0	ENSG00000177733	AIEMENSQICK	wang_2019	P013562	9360	2.92879e-06	smooth_muscle
HNRNPA0	ENSG00000177733	AIEMENSQICK	wang_2019	P013677	8041	7e-06	appendix
HNRNPA0	ENSG00000177733	AIEMENSQICK	wang_2019	P013678	9264	2.68798e-05	pancreas
HNRNPA0	ENSG00000177733	AIEMENSQICK	wang_2019	P013679	10883	2.20132e-07	ovary
HNRNPA0	ENSG00000177733	AIEMENSQICK	wang_2019	P013680	16009	1.88176e-05	placenta
HNRNPA0	ENSG00000177733	AIEMENSQICK	wang_2019	P013681	16072	1.57786e-05	rectum
HNRNPA0	ENSG00000177733	AIEMENSQICK	wang_2019	P015159	13635	3.1e-05	fat
HNRNPA0	ENSG00000177733	AIEMENSQICK	wang_2019	P015160	15299	1.4769e-06	lymph_node
HNRNPA0	ENSG00000177733	AIEMENSQICK	wang_2019	P015161	15028	2.87794e-06	salivary_gland
HNRNPA0	ENSG00000177733	AIEMENSQICK	wang_2019	P015424	16020	1.17923e-05	adrenal_gland
HNRNPA0	ENSG00000177733	AIEMENSQICK	wang_2019	P018020	25162	5.35628e-06	pituitary_gland
HNRNPA0	ENSG00000177733	AIEMENSQICK	wang_2019	P018021	24986	0.000177996	pituitary_gland
HNRNPA0	ENSG00000177733	AIEMENSQICKIFIGGINVQTSESGIR	wang_2019	P018020	60038	1.58844e-08	pituitary_gland
HNRNPA0	ENSG00000177733	ARAIEMENSQICK	bekker_jensen_2017	QE3_UPLC8_DBJ_SA_293_Rep1_46frac	7185	8.69845e-06	kidney
HNRNPA0	ENSG00000177733	ARAIEMENSQICK	bekker_jensen_2017	QE3_UPLC8_DBJ_SA_HCT116_Rep2_46frac	6369	1.76779e-05	colon
HNRNPA0	ENSG00000177733	ARAIEMENSQICK	bekker_jensen_2017	QE3_UPLC8_DBJ_SA_Hela_39frac_Trypsin	7474	0.000148475	cervix
HNRNPA0	ENSG00000177733	ARAIEMENSQICK	bekker_jensen_2017	QE3_UPLC8_DBJ_SA_MCF7_Rep1_46frac	5936	3.92758e-06	breast
HNRNPA0	ENSG00000177733	ARAIEMENSQICK	bekker_jensen_2017	QE3_UPLC8_DBJ_SA_SH-SY5Y_Rep1_46frac	6445	6.69328e-06	bone_marrow
HNRNPA0	ENSG00000177733	ARAIEMENSQICK	bekker_jensen_2017	QE3_UPLC9_DBJ_SA_46fractions_Rep1	5216	1.02953e-05	cervix
HNRNPA0	ENSG00000177733	ARAIEMENSQICK	bekker_jensen_2017	QE3_UPLC9_DBJ_SA_Waters_70frac_no_concatenation_rep1	3964	1.00013e-05	cervix
HNRNPA0	ENSG00000177733	ARAIEMENSQICK	bekker_jensen_2017	QE5_UPLC10_DBJ_SA_293_REP2_46frac	2813	4.43194e-06	kidney
HNRNPA0	ENSG00000177733	ARAIEMENSQICK	bekker_jensen_2017	QE5_UPLC10_DBJ_SA_COLON_human_46frac	2630	4.68162e-06	colon
HNRNPA0	ENSG00000177733	ARAIEMENSQICK	bekker_jensen_2017	QE5_UPLC10_DBJ_SA_HCT116_REP1_46frac	5771	6.89282e-06	colon
HNRNPA0	ENSG00000177733	ARAIEMENSQICK	bekker_jensen_2017	QE5_UPLC10_DBJ_SA_MCF7_REP2_46frac	5307	4.01454e-07	breast
HNRNPA0	ENSG00000177733	ARAIEMENSQICK	bekker_jensen_2017	QE5_UPLC10_DBJ_SA_PROSTATE_Pt2_human_46frac	3827	8.21048e-05	prostate
HNRNPA0	ENSG00000177733	ARAIEMENSQICK	bekker_jensen_2017	QE5_UPLC10_DBJ_SA_PROSTATE_Pt3_human_46frac	4460	1.98355e-05	prostate
HNRNPA0	ENSG00000177733	ARAIEMENSQICK	bekker_jensen_2017	QE5_UPLC10_DBJ_SA_SH-SY5Y_REP2_46frac	5224	6.21734e-07	bone_marrow
HNRNPA1	ENSG00000135486	VSIHPAVMSK	bekker_jensen_2017	QE5_UPLC10_DBJ_SA_293_REP2_46frac	4427	1.00599e-05	kidney
HNRNPA1	ENSG00000135486	VSIHPAVMSK	bekker_jensen_2017	QE5_UPLC10_DBJ_SA_SH-SY5Y_REP2_46frac	4063	6.99983e-05	bone_marrow
HNRNPA2B1	ENSG00000122566	AEATESAMEK	bekker_jensen_2017	QE3_UPLC9_DBJ_SA_46fractions_Rep1	1306	6.85152e-05	cervix
HNRNPA2B1	ENSG00000122566	AEATESAMEK	kim_2014	Adult_CD8Tcells_Gel_Elite_44	1023	0.000127	CD8+_T_cells
HNRNPA2B1	ENSG00000122566	AEATESAMEK	wang_2019	P013129	4535	8.28151e-05	brain
HNRNPA2B1	ENSG00000122566	AEATESAMEKTIETVPIER	wang_2019	P018020	31903	6.1342e-06	pituitary_gland
HNRNPA2B1	ENSG00000122566	AEATESAMER	bekker_jensen_2017	QE3_UPLC8_DBJ_SA_MCF7_Rep1_46frac	2804	0.000151733	breast
HNRNPA2B1	ENSG00000122566	AEATESAMER	bekker_jensen_2017	QE3_UPLC9_DBJ_SA_46fractions_Rep1	2830	6.19758e-05	cervix
HNRNPA2B1	ENSG00000122566	AEATESAMER	bekker_jensen_2017	QE5_UPLC10_DBJ_SA_SH-SY5Y_REP2_46frac	1458	0.000115684	bone_marrow
HNRNPA2B1	ENSG00000122566	AEATESAMER	kim_2014	Adult_Adrenalgland_Gel_Elite_49	2934	5.5e-05	adrenal_gland
HNRNPA2B1	ENSG00000122566	AEATESAMER	kim_2014	Adult_Bcells_Gel_Elite_76	1882	0.000192	B_cells
HNRNPA2B1	ENSG00000122566	AEATESAMER	kim_2014	Adult_CD4Tcells_bRP_Elite_28	1153	5.36635e-05	CD4+_T_cells
HNRNPA2B1	ENSG00000122566	AEATESAMER	kim_2014	Adult_Colon_Gel_Elite_51	1693	0.000151	colon
HNRNPA2B1	ENSG00000122566	AEATESAMER	kim_2014	Adult_Frontalcortex_bRP_Elite_85	3707	5.77051e-05	frontal_cortex
HNRNPA2B1	ENSG00000122566	AEATESAMER	kim_2014	Adult_Frontalcortex_Gel_Elite_80	1508	0.000109235	frontal_cortex
HNRNPA2B1	ENSG00000122566	AEATESAMER	kim_2014	Adult_Gallbladder_bRP_Elite_53	4595	0.000146263	gallbladder
HNRNPA2B1	ENSG00000122566	AEATESAMER	kim_2014	Adult_Gallbladder_Gel_Elite_52	1226	1.1e-05	gallbladder
HNRNPA2B1	ENSG00000122566	AEATESAMER	kim_2014	Adult_Kidney_Gel_Elite_55	1804	6e-05	kidney
HNRNPA2B1	ENSG00000122566	AEATESAMER	kim_2014	Adult_Liver_bRP_Elite_82	4538	0.000142	liver
HNRNPA2B1	ENSG00000122566	AEATESAMER	kim_2014	Adult_Lung_Gel_Elite_56	836	1.9e-05	lung
HNRNPA2B1	ENSG00000122566	AEATESAMER	kim_2014	Adult_NKcells_Gel_Elite_78	1139	0.000107	NK_cells
HNRNPA2B1	ENSG00000122566	AEATESAMER	kim_2014	Adult_Ovary_Gel_Elite_58	1306	0.000166	ovary
HNRNPA2B1	ENSG00000122566	AEATESAMER	kim_2014	Adult_Pancreas_bRP_Elite_59	1744	7.66748e-05	pancreas
HNRNPA2B1	ENSG00000122566	AEATESAMER	kim_2014	Adult_Pancreas_Gel_Elite_60	1096	1.2e-05	pancreas
HNRNPA2B1	ENSG00000122566	AEATESAMER	kim_2014	Adult_Prostate_Gel_Elite_62	1277	0.000139	prostate
HNRNPA2B1	ENSG00000122566	AEATESAMER	kim_2014	Adult_Retina_Gel_Elite_65	3641	0.000193	retina
HNRNPA2B1	ENSG00000122566	AEATESAMER	kim_2014	Adult_Testis_bRP_Elite_68	1809	0.000173906	testis
HNRNPA2B1	ENSG00000122566	AEATESAMER	kim_2014	Adult_Testis_Gel_Elite_69	1058	0.000102	testis
HNRNPA2B1	ENSG00000122566	AEATESAMER	kim_2014	Fetal_Gut_bRP_Elite_18	1052	1.3e-05	fetal_gut
HNRNPA2B1	ENSG00000122566	AEATESAMER	wang_2019	P010740	4026	0.000134	lung
HNRNPA2B1	ENSG00000122566	AEATESAMER	wang_2019	P012502	6011	0.000114245	liver
HNRNPA2B1	ENSG00000122566	AEATESAMER	wang_2019	P013107	4855	5.33996e-05	tonsil
HNRNPA2B1	ENSG00000122566	AEATESAMER	wang_2019	P013128	5092	0.000101	stomach
HNRNPA2B1	ENSG00000122566	AEATESAMER	wang_2019	P013163	5041	3.28699e-05	lung
HNRNPA2B1	ENSG00000122566	AEATESAMER	wang_2019	P013198	4888	2.21143e-05	esophagus
HNRNPA2B1	ENSG00000122566	AEATESAMEREK	bekker_jensen_2017	QE3_UPLC8_DBJ_QC_HELA_39frac_Trypsin	4687	1.073e-05	cervix
HNRNPA2B1	ENSG00000122566	AEATESAMEREK	bekker_jensen_2017	QE3_UPLC8_DBJ_SA_293_Rep1_46frac	4377	8.41034e-05	kidney
HNRNPA2B1	ENSG00000122566	AEATESAMEREK	bekker_jensen_2017	QE3_UPLC8_DBJ_SA_HCT116_Rep2_46frac	3832	5.53944e-05	colon
HNRNPA2B1	ENSG00000122566	AEATESAMEREK	bekker_jensen_2017	QE3_UPLC8_DBJ_SA_MCF7_Rep1_46frac	3152	1.8566e-05	breast
HNRNPA2B1	ENSG00000122566	AEATESAMEREK	bekker_jensen_2017	QE3_UPLC8_DBJ_SA_SH-SY5Y_Rep1_46frac	3856	7.25554e-05	bone_marrow
HNRNPA2B1	ENSG00000122566	AEATESAMEREK	bekker_jensen_2017	QE3_UPLC9_DBJ_SA_46fractions_Rep1	2387	6.28921e-06	cervix
HNRNPA2B1	ENSG00000122566	AEATESAMEREK	bekker_jensen_2017	QE3_UPLC9_DBJ_SA_Waters_70frac_no_concatenation_rep1	1947	1.91802e-05	cervix
HNRNPA2B1	ENSG00000122566	AEATESAMEREK	bekker_jensen_2017	QE5_UPLC10_DBJ_SA_293_REP2_46frac	1791	2.63304e-05	kidney
HNRNPA2B1	ENSG00000122566	AEATESAMEREK	bekker_jensen_2017	QE5_UPLC10_DBJ_SA_COLON_human_46frac	2840	0.00018866	colon
HNRNPA2B1	ENSG00000122566	AEATESAMEREK	bekker_jensen_2017	QE5_UPLC10_DBJ_SA_HCT116_REP1_46frac	2896	0.000145163	colon
HNRNPA2B1	ENSG00000122566	AEATESAMEREK	bekker_jensen_2017	QE5_UPLC10_DBJ_SA_MCF7_REP2_46frac	4668	2.2052e-05	breast
HNRNPA2B1	ENSG00000122566	AEATESAMEREK	bekker_jensen_2017	QE5_UPLC10_DBJ_SA_SH-SY5Y_REP2_46frac	2824	8.41643e-05	bone_marrow
HNRNPA2B1	ENSG00000122566	AEATESAMEREKEQFR	bekker_jensen_2017	QE3_UPLC8_DBJ_QC_HELA_39frac_Trypsin	9810	0.000188528	cervix
HNRNPA2B1	ENSG00000122566	AEATESAMEREKEQFR	kim_2014	Fetal_Liver_bRP_Elite_22	3697	2.03657e-05	fetal_liver
HNRNPA2B1	ENSG00000122566	SAAGNRAEATESAMEK	bekker_jensen_2017	QE3_UPLC8_DBJ_QC_HELA_39frac_Trypsin	5684	0.000189386	cervix
HNRNPA2B1	ENSG00000122566	SAAGNRAEATESAMEK	bekker_jensen_2017	QE3_UPLC8_DBJ_SA_293_Rep1_46frac	4719	1.54528e-05	kidney
HNRNPA2B1	ENSG00000122566	SAAGNRAEATESAMEK	bekker_jensen_2017	QE3_UPLC8_DBJ_SA_A549_Rep2_46frac	4283	0.000116047	lung
HNRNPA2B1	ENSG00000122566	SAAGNRAEATESAMEK	bekker_jensen_2017	QE3_UPLC8_DBJ_SA_HCT116_Rep2_46frac	4979	5.20035e-05	colon
HNRNPA2B1	ENSG00000122566	SAAGNRAEATESAMEK	bekker_jensen_2017	QE3_UPLC8_DBJ_SA_MCF7_Rep1_46frac	4048	1.12772e-05	breast
HNRNPA2B1	ENSG00000122566	SAAGNRAEATESAMEK	bekker_jensen_2017	QE3_UPLC8_DBJ_SA_SH-SY5Y_Rep1_46frac	3829	2.51234e-06	bone_marrow
HNRNPA2B1	ENSG00000122566	SAAGNRAEATESAMEK	bekker_jensen_2017	QE3_UPLC9_DBJ_SA_46fractions_Rep1	2723	4.98371e-06	cervix
HNRNPA2B1	ENSG00000122566	SAAGNRAEATESAMEK	bekker_jensen_2017	QE3_UPLC9_DBJ_SA_Waters_70frac_no_concatenation_rep1	2614	0.000196587	cervix
HNRNPA2B1	ENSG00000122566	SAAGNRAEATESAMEK	bekker_jensen_2017	QE4_UPLC5_DBJ_SA_A549_REP1_46frac	3436	2.9157e-05	lung
HNRNPA2B1	ENSG00000122566	SAAGNRAEATESAMEK	bekker_jensen_2017	QE5_UPLC10_DBJ_SA_293_REP2_46frac	2804	0.000135874	kidney
HNRNPA2B1	ENSG00000122566	SAAGNRAEATESAMEK	bekker_jensen_2017	QE5_UPLC10_DBJ_SA_COLON_human_46frac	2697	0.000191471	colon
HNRNPA2B1	ENSG00000122566	SAAGNRAEATESAMEK	bekker_jensen_2017	QE5_UPLC10_DBJ_SA_HCT116_REP1_46frac	2518	1.44826e-05	colon
HNRNPA2B1	ENSG00000122566	SAAGNRAEATESAMEK	bekker_jensen_2017	QE5_UPLC10_DBJ_SA_LIVER_human_46frac	2085	0.000124431	liver
HNRNPA2B1	ENSG00000122566	SAAGNRAEATESAMEK	bekker_jensen_2017	QE5_UPLC10_DBJ_SA_MCF7_REP2_46frac	2725	3.03807e-05	breast
HNRNPA2B1	ENSG00000122566	SAAGNRAEATESAMEK	bekker_jensen_2017	QE5_UPLC10_DBJ_SA_PROSTATE_Pt2_human_46frac	2711	9.23354e-05	prostate
HNRNPA2B1	ENSG00000122566	SAAGNRAEATESAMEK	bekker_jensen_2017	QE5_UPLC10_DBJ_SA_SH-SY5Y_REP2_46frac	2871	1.27758e-05	bone_marrow
HNRNPA2B1	ENSG00000122566	SAAGNRAEATESAMEK	kim_2014	Fetal_Liver_bRP_Elite_22	3005	9.12961e-05	fetal_liver
HNRNPA2B1	ENSG00000122566	SAAGNRAEATESAMEK	wang_2019	P018020	13574	0.000177687	pituitary_gland
HNRNPA2B1	ENSG00000122566	SAAGNRAEATESAMEKTIETVPIER	kim_2014	Fetal_Ovary_bRP_Elite_25	9731	1.49117e-08	fetal_ovary
HNRNPA2B1	ENSG00000122566	SAAGNRAEATESAMEKTIETVPIER	kim_2014	Fetal_Ovary_bRP_Velos_41	2504	2.95205e-07	fetal_ovary
HNRNPA2B1	ENSG00000122566	SAAGNRAEATESAMEKTIETVPIER	wang_2019	P018020	29744	1.92715e-08	pituitary_gland
HNRNPA2B1	ENSG00000122566	SAAGNRAEATESAMER	bekker_jensen_2017	QE3_UPLC8_DBJ_QC_HELA_39frac_Trypsin	6264	1.19689e-06	cervix
HNRNPA2B1	ENSG00000122566	SAAGNRAEATESAMER	bekker_jensen_2017	QE3_UPLC8_DBJ_SA_293_Rep1_46frac	5320	2.96631e-06	kidney
HNRNPA2B1	ENSG00000122566	SAAGNRAEATESAMER	bekker_jensen_2017	QE3_UPLC8_DBJ_SA_A549_Rep2_46frac	4486	1.70587e-05	lung
HNRNPA2B1	ENSG00000122566	SAAGNRAEATESAMER	bekker_jensen_2017	QE3_UPLC8_DBJ_SA_HCT116_Rep2_46frac	4217	2.89592e-07	colon
HNRNPA2B1	ENSG00000122566	SAAGNRAEATESAMER	bekker_jensen_2017	QE3_UPLC8_DBJ_SA_MCF7_Rep1_46frac	4659	4.30463e-07	breast
HNRNPA2B1	ENSG00000122566	SAAGNRAEATESAMER	bekker_jensen_2017	QE3_UPLC8_DBJ_SA_SH-SY5Y_Rep1_46frac	4253	2.55807e-07	bone_marrow
HNRNPA2B1	ENSG00000122566	SAAGNRAEATESAMER	bekker_jensen_2017	QE3_UPLC9_DBJ_SA_46fractions_Rep1	2592	8.4182e-08	cervix
HNRNPA2B1	ENSG00000122566	SAAGNRAEATESAMER	bekker_jensen_2017	QE3_UPLC9_DBJ_SA_Waters_70frac_no_concatenation_rep1	2519	1.04461e-07	cervix
HNRNPA2B1	ENSG00000122566	SAAGNRAEATESAMER	bekker_jensen_2017	QE4_UPLC5_DBJ_SA_A549_REP1_46frac	3749	2.07762e-06	lung
HNRNPA2B1	ENSG00000122566	SAAGNRAEATESAMER	bekker_jensen_2017	QE5_UPLC10_DBJ_SA_293_REP2_46frac	2836	2.81851e-07	kidney
HNRNPA2B1	ENSG00000122566	SAAGNRAEATESAMER	bekker_jensen_2017	QE5_UPLC10_DBJ_SA_COLON_human_46frac	3002	3.00461e-07	colon
HNRNPA2B1	ENSG00000122566	SAAGNRAEATESAMER	bekker_jensen_2017	QE5_UPLC10_DBJ_SA_HCT116_REP1_46frac	2802	9.51393e-07	colon
HNRNPA2B1	ENSG00000122566	SAAGNRAEATESAMER	bekker_jensen_2017	QE5_UPLC10_DBJ_SA_MCF7_REP2_46frac	3117	3.88071e-06	breast
HNRNPA2B1	ENSG00000122566	SAAGNRAEATESAMER	bekker_jensen_2017	QE5_UPLC10_DBJ_SA_PROSTATE_Pt2_human_46frac	1518	1.27962e-06	prostate
HNRNPA2B1	ENSG00000122566	SAAGNRAEATESAMER	bekker_jensen_2017	QE5_UPLC10_DBJ_SA_PROSTATE_Pt3_human_46frac	2613	9.19357e-06	prostate
HNRNPA2B1	ENSG00000122566	SAAGNRAEATESAMER	bekker_jensen_2017	QE5_UPLC10_DBJ_SA_SH-SY5Y_REP2_46frac	3183	4.11679e-07	bone_marrow
HNRNPA2B1	ENSG00000122566	SAAGNRAEATESAMER	kim_2014	Adult_Gallbladder_bRP_Elite_53	6452	9.32099e-07	gallbladder
HNRNPA2B1	ENSG00000122566	SAAGNRAEATESAMER	kim_2014	Fetal_Liver_bRP_Elite_22	2785	5.55931e-07	fetal_liver
HNRNPA2B1	ENSG00000122566	SAAGNRAEATESAMER	kim_2014	Fetal_Ovary_bRP_Elite_25	1532	1.52495e-05	fetal_ovary
HNRNPA2B1	ENSG00000122566	SAAGNRAEATESAMER	kim_2014	Fetal_Testis_bRP_Elite_26	2811	1.15055e-05	fetal_testis
HNRNPA2B1	ENSG00000122566	SAAGNRAEATESAMER	wang_2019	P010694	7029	1.8834e-05	tonsil
HNRNPA2B1	ENSG00000122566	SAAGNRAEATESAMER	wang_2019	P010695	7439	4.9e-05	placenta
HNRNPA2B1	ENSG00000122566	SAAGNRAEATESAMER	wang_2019	P013387	3110	4.06988e-07	colon
HNRNPA2B1	ENSG00000122566	SAAGNRAEATESAMER	wang_2019	P013679	9307	9.70751e-06	ovary
HNRNPA2B1	ENSG00000122566	SAAGNRAEATESAMER	wang_2019	P018020	14845	2.13963e-07	pituitary_gland
HNRNPA2B1	ENSG00000122566	SAAGNRAEATESAMER	wang_2019	P018021	7716	1.72331e-07	pituitary_gland
HNRNPA2B1	ENSG00000122566	SAAGNRAEATESAMEREK	bekker_jensen_2017	QE3_UPLC8_DBJ_QC_HELA_39frac_Trypsin	6727	2.69428e-05	cervix
HNRNPA2B1	ENSG00000122566	SAAGNRAEATESAMEREK	bekker_jensen_2017	QE3_UPLC8_DBJ_SA_293_Rep1_46frac	5839	9.17586e-08	kidney
HNRNPA2B1	ENSG00000122566	SAAGNRAEATESAMEREK	bekker_jensen_2017	QE3_UPLC8_DBJ_SA_A549_Rep2_46frac	5247	4.90491e-05	lung
HNRNPA2B1	ENSG00000122566	SAAGNRAEATESAMEREK	bekker_jensen_2017	QE3_UPLC8_DBJ_SA_HCT116_Rep2_46frac	6212	7.82975e-10	colon
HNRNPA2B1	ENSG00000122566	SAAGNRAEATESAMEREK	bekker_jensen_2017	QE3_UPLC8_DBJ_SA_MCF7_Rep1_46frac	2265	3.94564e-06	breast
HNRNPA2B1	ENSG00000122566	SAAGNRAEATESAMEREK	bekker_jensen_2017	QE3_UPLC8_DBJ_SA_SH-SY5Y_Rep1_46frac	4955	2.28077e-09	bone_marrow
HNRNPA2B1	ENSG00000122566	SAAGNRAEATESAMEREK	bekker_jensen_2017	QE3_UPLC9_DBJ_SA_46fractions_Rep1	3028	6.56592e-10	cervix
HNRNPA2B1	ENSG00000122566	SAAGNRAEATESAMEREK	bekker_jensen_2017	QE3_UPLC9_DBJ_SA_Waters_70frac_no_concatenation_rep1	2437	8.33848e-09	cervix
HNRNPA2B1	ENSG00000122566	SAAGNRAEATESAMEREK	bekker_jensen_2017	QE4_UPLC5_DBJ_SA_A549_REP1_46frac	3871	9.70455e-05	lung
HNRNPA2B1	ENSG00000122566	SAAGNRAEATESAMEREK	bekker_jensen_2017	QE5_UPLC10_DBJ_SA_293_REP2_46frac	3244	4.73884e-09	kidney
HNRNPA2B1	ENSG00000122566	SAAGNRAEATESAMEREK	bekker_jensen_2017	QE5_UPLC10_DBJ_SA_COLON_human_46frac	3525	1.15454e-07	colon
HNRNPA2B1	ENSG00000122566	SAAGNRAEATESAMEREK	bekker_jensen_2017	QE5_UPLC10_DBJ_SA_MCF7_REP2_46frac	3206	2.11724e-09	breast
HNRNPA2B1	ENSG00000122566	SAAGNRAEATESAMEREK	bekker_jensen_2017	QE5_UPLC10_DBJ_SA_SH-SY5Y_REP2_46frac	3266	6.013e-09	bone_marrow
HNRNPA2B1	ENSG00000122566	SAAGNRAEATESAMEREK	kim_2014	Adult_NKcells_bRP_Elite_34	757	2e-06	NK_cells
HNRNPA2B1	ENSG00000122566	SAAGNRAEATESAMEREK	kim_2014	Fetal_Liver_bRP_Elite_22	3005	1.96884e-08	fetal_liver
HNRNPA2B1	ENSG00000122566	SAAGNRAEATESAMEREK	kim_2014	Fetal_Ovary_bRP_Elite_25	1431	1.111e-07	fetal_ovary
HNRNPA2B1	ENSG00000122566	SAAGNRAEATESAMEREK	wang_2019	P018020	7138	1.90228e-09	pituitary_gland
HNRNPUL2	ENSG00000214753	EAEAGGGGGACAVGIGR	bekker_jensen_2017	QE3_UPLC8_DBJ_SA_A549_Rep2_46frac	6689	1.01361e-05	lung
HNRNPUL2	ENSG00000214753	EAEAGGGGGACAVGIGR	bekker_jensen_2017	QE3_UPLC8_DBJ_SA_HCT116_Rep2_46frac	7226	3.19998e-07	colon
HNRNPUL2	ENSG00000214753	EAEAGGGGGACAVGIGR	bekker_jensen_2017	QE3_UPLC8_DBJ_SA_SH-SY5Y_Rep1_46frac	7139	2.82977e-06	bone_marrow
HNRNPUL2	ENSG00000214753	EAEAGGGGGACAVGIGR	bekker_jensen_2017	QE5_UPLC10_DBJ_SA_HCT116_REP1_46frac	5878	4.91654e-06	colon
HNRNPUL2	ENSG00000214753	EAEAGGGGGACAVGIGR	bekker_jensen_2017	QE5_UPLC10_DBJ_SA_MCF7_REP2_46frac	5905	1.33273e-05	breast
HNRNPUL2	ENSG00000214753	EAEAGGGGGACAVGIGR	bekker_jensen_2017	QE5_UPLC10_DBJ_SA_SH-SY5Y_REP2_46frac	5983	1.41942e-05	bone_marrow
HNRNPUL2	ENSG00000214753	EAEAGGGGGACAVGIGR	kim_2014	Adult_Bcells_bRP_Elite_75	5471	5.40212e-07	B_cells
HNRNPUL2	ENSG00000214753	EAEAGGGGGACAVGIGR	kim_2014	Adult_Ovary_bRP_Elite_57	5407	0.000100855	ovary
HNRNPUL2	ENSG00000214753	EAEAGGGGGACAVGIGR	wang_2019	P010694	13028	1.914e-07	tonsil
HNRNPUL2	ENSG00000214753	EAEAGGGGGACAVGIGR	wang_2019	P010747	11032	1.23684e-05	tonsil
HNRNPUL2	ENSG00000214753	EAEAGGGGGACAVGIGR	wang_2019	P013107	12313	1.9868e-07	tonsil
HNRNPUL2	ENSG00000214753	EAEAGGGGGACAVGIGR	wang_2019	P013128	12805	0.000116	stomach
HNRNPUL2	ENSG00000214753	EAEAGGGGGACAVGIGR	wang_2019	P013562	12978	7.23822e-06	smooth_muscle
HNRNPUL2	ENSG00000214753	EAEAGGGGGACAVGIGR	wang_2019	P015160	13286	1.86055e-07	lymph_node
HNRNPUL2	ENSG00000214753	EAEAGGGGGACAVGIGR	wang_2019	P018020	21464	4.97939e-06	pituitary_gland
HNRNPUL2	ENSG00000214753	FAGEEAAGGGGGGGGDGGEAAESDR	bekker_jensen_2017	QE3_UPLC8_DBJ_SA_Hela_39frac_Trypsin	7340	1.93084e-06	cervix
HNRNPUL2	ENSG00000214753	FAGEEAAGGGGGGGGDGGEAAESDR	bekker_jensen_2017	QE5_UPLC10_DBJ_SA_HCT116_REP1_46frac	4358	1.44625e-06	colon
HNRNPUL2	ENSG00000214753	FAGEEAAGGGGGGGGDGGEAAESDR	kim_2014	Adult_CD4Tcells_bRP_Elite_28	3308	2.13492e-06	CD4+_T_cells
HNRNPUL2	ENSG00000214753	FAGEEAAGGGGGGGGDGGEAAESDR	kim_2014	Adult_CD8Tcells_bRP_Elite_77	4767	7.15613e-06	CD8+_T_cells
HNRNPUL2	ENSG00000214753	FAGEEAAGGGGGGGGDGGEAAESDR	wang_2019	P010747	6908	1.86691e-06	tonsil
HNRNPUL2	ENSG00000214753	FAGEEAAGGGGGGGGDGGEAAESDR	wang_2019	P013107	8025	2.83373e-07	tonsil
HNRNPUL2	ENSG00000214753	FAGEEAAGGGGGGGGDGGEAAESDR	wang_2019	P013188	9200	5.70078e-07	small_intestine
HSPA12A	ENSG00000165868	GCATMADKEAGGSDGPR	wang_2019	P013129	5583	4.16091e-07	brain
HSPA12A	ENSG00000165868	GCATMADKEAGGSDGPR	wang_2019	P013560	5207	3.51582e-05	kidney
HSPA12A	ENSG00000165868	GCATMADKEAGGSDGPR	wang_2019	P015424	5342	0.000128656	adrenal_gland
HSPB1	ENSG00000106211	SAAEPSAPHFSEQTSR	bekker_jensen_2017	QE3_UPLC8_DBJ_SA_A549_Rep2_46frac	6297	3.18219e-06	lung
HSPB1	ENSG00000106211	SAAEPSAPHFSEQTSR	bekker_jensen_2017	QE3_UPLC8_DBJ_SA_HCT116_Rep2_46frac	6898	4.53146e-05	colon
HSPB1	ENSG00000106211	SAAEPSAPHFSEQTSR	bekker_jensen_2017	QE3_UPLC8_DBJ_SA_MCF7_Rep1_46frac	6239	2.26087e-06	breast
HSPB1	ENSG00000106211	SAAEPSAPHFSEQTSR	bekker_jensen_2017	QE3_UPLC8_DBJ_SA_SH-SY5Y_Rep1_46frac	6547	4.24555e-06	bone_marrow
HSPB1	ENSG00000106211	SAAEPSAPHFSEQTSR	bekker_jensen_2017	QE3_UPLC9_DBJ_SA_46fractions_Rep1	5174	3.63366e-06	cervix
HSPB1	ENSG00000106211	SAAEPSAPHFSEQTSR	bekker_jensen_2017	QE3_UPLC9_DBJ_SA_Waters_70frac_no_concatenation_rep1	5193	1.72578e-05	cervix
HSPB1	ENSG00000106211	SAAEPSAPHFSEQTSR	bekker_jensen_2017	QE4_UPLC5_DBJ_SA_A549_REP1_46frac	5767	0.000143842	lung
HSPB1	ENSG00000106211	SAAEPSAPHFSEQTSR	bekker_jensen_2017	QE5_UPLC10_DBJ_SA_SH-SY5Y_REP2_46frac	5304	2.81364e-06	bone_marrow
HSPE1	ENSG00000115540	AEYESEAEGVMAGQAFR	kim_2014	Adult_Retina_bRP_Elite_64	14489	1.4292e-08	retina
HSPE1	ENSG00000115540	AEYESEAEGVMAGQAFR	wang_2019	P012502	27718	5.73038e-06	liver
HSPE1	ENSG00000115540	AEYESEAEGVMAGQAFR	wang_2019	P013128	28647	7e-06	stomach
HSPE1	ENSG00000115540	AEYESEAEGVMAGQAFR	wang_2019	P013163	28102	6.95554e-09	lung
HSPE1	ENSG00000115540	AEYESEAEGVMAGQAFR	wang_2019	P013164	28505	3.22445e-10	testis
HSPE1	ENSG00000115540	AEYESEAEGVMAGQAFR	wang_2019	P013201	26190	6.64016e-06	heart
HSPE1	ENSG00000115540	AEYESEAEGVMAGQAFR	wang_2019	P013680	20448	8.08158e-07	placenta
HSPE1	ENSG00000115540	AEYESEAEGVMAGQAFR	wang_2019	P015160	27599	2.34131e-05	lymph_node
HSPE1	ENSG00000115540	AEYESEAEGVMAGQAFR	wang_2019	P015161	25570	1.8087e-05	salivary_gland
HSPE1	ENSG00000115540	AEYESEAEGVMAGQAFR	wang_2019	P015424	20901	1.04822e-09	adrenal_gland
HSPE1	ENSG00000115540	AEYESEAEGVMAGQAFRK	bekker_jensen_2017	QE3_UPLC8_DBJ_SA_SH-SY5Y_Rep1_46frac	15671	1.26192e-07	bone_marrow
HSPE1	ENSG00000115540	AEYESEAEGVMAGQAFRK	bekker_jensen_2017	QE3_UPLC9_DBJ_SA_Waters_70frac_no_concatenation_rep1	13415	9.20623e-08	cervix
HSPE1	ENSG00000115540	AEYESEAEGVMAGQAFRK	bekker_jensen_2017	QE5_UPLC10_DBJ_SA_LIVER_human_46frac	13657	1.13197e-05	liver
HSPE1	ENSG00000115540	AEYESEAEGVMAGQAFRK	bekker_jensen_2017	QE5_UPLC10_DBJ_SA_SH-SY5Y_REP2_46frac	12774	7.59883e-08	bone_marrow
ICE1	ENSG00000164151	APEACVPTGPGGGTMMPGETHSAAPGTAADISR	bekker_jensen_2017	QE3_UPLC8_DBJ_SA_Hela_39frac_Trypsin	32946	8.13373e-06	cervix
ICE1	ENSG00000164151	APEACVPTGPGGGTMMPGETHSAAPGTAADISR	bekker_jensen_2017	QE3_UPLC9_DBJ_SA_Waters_70frac_no_concatenation_rep1	13384	2.27207e-07	cervix
ICE1	ENSG00000164151	APEACVPTGPGGGTMMPGETHSAAPGTAADISR	bekker_jensen_2017	QE5_UPLC10_DBJ_SA_HCT116_REP1_46frac	13799	1.01499e-05	colon
IFFO2	ENSG00000169991	REPCPEIEPHIEPR	bekker_jensen_2017	QE3_UPLC8_DBJ_SA_293_Rep1_46frac	10022	3.1514e-05	kidney
IFFO2	ENSG00000169991	REPCPEIEPHIEPR	bekker_jensen_2017	QE3_UPLC8_DBJ_SA_A549_Rep2_46frac	9111	5.19552e-06	lung
IFFO2	ENSG00000169991	REPCPEIEPHIEPR	bekker_jensen_2017	QE3_UPLC8_DBJ_SA_HCT116_Rep2_46frac	9355	3.55912e-07	colon
IFFO2	ENSG00000169991	REPCPEIEPHIEPR	bekker_jensen_2017	QE3_UPLC8_DBJ_SA_MCF7_Rep1_46frac	9713	0.000130116	breast
IFFO2	ENSG00000169991	REPCPEIEPHIEPR	bekker_jensen_2017	QE3_UPLC9_DBJ_SA_46fractions_Rep1	8129	8.80024e-06	cervix
IFFO2	ENSG00000169991	REPCPEIEPHIEPR	bekker_jensen_2017	QE3_UPLC9_DBJ_SA_Waters_70frac_no_concatenation_rep1	6450	1.14654e-07	cervix
IFFO2	ENSG00000169991	REPCPEIEPHIEPR	bekker_jensen_2017	QE4_UPLC5_DBJ_SA_A549_REP1_46frac	8631	0.000134267	lung
IFFO2	ENSG00000169991	REPCPEIEPHIEPR	bekker_jensen_2017	QE5_UPLC10_DBJ_SA_HCT116_REP1_46frac	7777	1.18725e-05	colon
IFFO2	ENSG00000169991	REPCPEIEPHIEPR	bekker_jensen_2017	QE5_UPLC10_DBJ_SA_MCF7_REP2_46frac	8551	3.32387e-05	breast
IFFO2	ENSG00000169991	REPCPEIEPHIEPR	wang_2019	P010747	15627	9.15591e-05	tonsil
IFFO2	ENSG00000169991	REPCPEIEPHIEPR	wang_2019	P013679	17444	1.15121e-05	ovary
IGF2BP1	ENSG00000159217	SAIPGTASCPETATMNK	bekker_jensen_2017	QE3_UPLC8_DBJ_SA_293_Rep1_46frac	9916	1.99411e-06	kidney
IGF2BP1	ENSG00000159217	SAIPGTASCPETATMNK	bekker_jensen_2017	QE3_UPLC9_DBJ_SA_Waters_70frac_no_concatenation_rep1	7358	3.74642e-05	cervix
INCENP	ENSG00000149503	ATMGTTAPGPIHIIEICDQK	bekker_jensen_2017	QE3_UPLC8_DBJ_SA_HCT116_Rep2_46frac	19944	4.69781e-06	colon
INCENP	ENSG00000149503	ATMGTTAPGPIHIIEICDQK	bekker_jensen_2017	QE3_UPLC8_DBJ_SA_Hela_39frac_Trypsin	38021	0.000138006	cervix
INCENP	ENSG00000149503	ATMGTTAPGPIHIIEICDQK	bekker_jensen_2017	QE3_UPLC8_DBJ_SA_SH-SY5Y_Rep1_46frac	20745	7.94689e-07	bone_marrow
INCENP	ENSG00000149503	ATMGTTAPGPIHIIEICDQK	bekker_jensen_2017	QE5_UPLC10_DBJ_SA_293_REP2_46frac	18535	5.11122e-05	kidney
INCENP	ENSG00000149503	ATMGTTAPGPIHIIEICDQK	bekker_jensen_2017	QE5_UPLC10_DBJ_SA_HCT116_REP1_46frac	18706	5.96158e-07	colon
IQGAP2	ENSG00000145703	APGGPPETR	kim_2014	Adult_CD8Tcells_bRP_Elite_77	2522	0.000112949	CD8+_T_cells
IQGAP2	ENSG00000145703	APGGPPETR	kim_2014	Adult_Liver_bRP_Elite_82	3249	0.000152	liver
IQGAP2	ENSG00000145703	GGRAPGGPPETR	bekker_jensen_2017	QE3_UPLC8_DBJ_QC_HELA_39frac_Trypsin	2498	7.32499e-05	cervix
IQGAP2	ENSG00000145703	GGRAPGGPPETR	bekker_jensen_2017	QE3_UPLC8_DBJ_SA_293_Rep1_46frac	2272	0.000126351	kidney
IQGAP2	ENSG00000145703	GGRAPGGPPETR	bekker_jensen_2017	QE5_UPLC10_DBJ_SA_293_REP2_46frac	1668	2.42843e-05	kidney
IQGAP2	ENSG00000145703	GGRAPGGPPETR	bekker_jensen_2017	QE5_UPLC10_DBJ_SA_COLON_human_46frac	1615	1.62853e-05	colon
IQGAP2	ENSG00000145703	RMPHEEIPSIQRPR	bekker_jensen_2017	QE3_UPLC8_DBJ_SA_293_Rep1_46frac	7316	4.5503e-07	kidney
IQGAP2	ENSG00000145703	RMPHEEIPSIQRPR	bekker_jensen_2017	QE3_UPLC8_DBJ_SA_A549_Rep2_46frac	7222	2.18382e-07	lung
IQGAP2	ENSG00000145703	RMPHEEIPSIQRPR	bekker_jensen_2017	QE3_UPLC8_DBJ_SA_Hela_39frac_Trypsin	16396	4.96082e-06	cervix
IQGAP2	ENSG00000145703	RMPHEEIPSIQRPR	bekker_jensen_2017	QE3_UPLC9_DBJ_SA_46fractions_Rep1	6423	4.54438e-09	cervix
IQGAP2	ENSG00000145703	RMPHEEIPSIQRPR	bekker_jensen_2017	QE3_UPLC9_DBJ_SA_Waters_70frac_no_concatenation_rep1	4036	3.36087e-08	cervix
IQGAP2	ENSG00000145703	RMPHEEIPSIQRPR	bekker_jensen_2017	QE4_UPLC5_DBJ_SA_A549_REP1_46frac	5573	1.52708e-07	lung
IQGAP2	ENSG00000145703	RMPHEEIPSIQRPR	bekker_jensen_2017	QE5_UPLC10_DBJ_SA_293_REP2_46frac	6202	4.90059e-08	kidney
IQGAP2	ENSG00000145703	RMPHEEIPSIQRPR	bekker_jensen_2017	QE5_UPLC10_DBJ_SA_COLON_human_46frac	5260	4.14672e-06	colon
IQGAP2	ENSG00000145703	RMPHEEIPSIQRPR	bekker_jensen_2017	QE5_UPLC10_DBJ_SA_LIVER_human_46frac	3936	4.36167e-08	liver
IQGAP2	ENSG00000145703	RMPHEEIPSIQRPR	bekker_jensen_2017	QE5_UPLC10_DBJ_SA_PROSTATE_Pt2_human_46frac	5499	9.26586e-08	prostate
IQGAP2	ENSG00000145703	RMPHEEIPSIQRPR	bekker_jensen_2017	QE5_UPLC10_DBJ_SA_PROSTATE_Pt3_human_46frac	5135	3.14736e-06	prostate
IQGAP2	ENSG00000145703	RMPHEEIPSIQRPR	bekker_jensen_2017	QE5_UPLC10_DBJ_SA_SH-SY5Y_REP2_46frac	5982	6.71055e-07	bone_marrow
IQGAP2	ENSG00000145703	RMPHEEIPSIQRPR	kim_2014	Adult_Monocytes_bRP_Elite_33	3803	1.17787e-06	monocytes
IQGAP2	ENSG00000145703	RMPHEEIPSIQRPR	kim_2014	Adult_NKcells_bRP_Elite_34	2503	3.5e-05	NK_cells
IQGAP2	ENSG00000145703	RMPHEEIPSIQRPR	kim_2014	Adult_Ovary_bRP_Elite_57	7075	3.32001e-07	ovary
IQGAP2	ENSG00000145703	RMPHEEIPSIQRPR	kim_2014	Adult_Platelets_Gel_Elite_48	5492	2.8e-05	platelets
IQGAP2	ENSG00000145703	RMPHEEIPSIQRPR	kim_2014	Adult_Rectum_bRP_Elite_84	6905	3e-06	rectum
IQGAP2	ENSG00000145703	RMPHEEIPSIQRPR	kim_2014	Fetal_Gut_bRP_Elite_18	5175	6.1e-05	fetal_gut
IQGAP2	ENSG00000145703	RMPHEEIPSIQRPR	kim_2014	Fetal_Liver_bRP_Elite_22	3258	1.81472e-07	fetal_liver
IQGAP2	ENSG00000145703	RMPHEEIPSIQRPR	kim_2014	Fetal_Liver_bRP_Elite_23	3847	2.9e-05	fetal_liver
IQGAP2	ENSG00000145703	RMPHEEIPSIQRPR	kim_2014	Fetal_Ovary_bRP_Elite_25	3608	4.0845e-05	fetal_ovary
IQGAP2	ENSG00000145703	RMPHEEIPSIQRPR	schiza_2019	PI-401	7137	0.000186135	testis
IQGAP2	ENSG00000145703	RMPHEEIPSIQRPR	schiza_2019	PI-656	8313	2.78568e-06	testis
IQGAP2	ENSG00000145703	RMPHEEIPSIQRPR	schiza_2019	PI-714	6281	2e-06	testis
IQGAP2	ENSG00000145703	RMPHEEIPSIQRPR	schiza_2019	PreV-013	5612	8.12305e-06	testis
IQGAP2	ENSG00000145703	RMPHEEIPSIQRPR	schiza_2019	PreV-030	7826	3.84055e-05	testis
IQGAP2	ENSG00000145703	RMPHEEIPSIQRPR	wang_2019	P010695	14177	3e-06	placenta
IQGAP2	ENSG00000145703	RMPHEEIPSIQRPR	wang_2019	P013107	13127	9.37264e-07	tonsil
IQGAP2	ENSG00000145703	RMPHEEIPSIQRPR	wang_2019	P013127	10848	1.00373e-05	liver
IQGAP2	ENSG00000145703	RMPHEEIPSIQRPR	wang_2019	P013385	14268	4.29798e-05	thyroid
IQGAP2	ENSG00000145703	RMPHEEIPSIQRPR	wang_2019	P013387	15057	1.11943e-05	colon
IQGAP2	ENSG00000145703	RMPHEEIPSIQRPR	wang_2019	P013678	14150	3.83158e-05	pancreas
IQGAP2	ENSG00000145703	RMPHEEIPSIQRPR	wang_2019	P013680	13989	2.68147e-05	placenta
IQGAP2	ENSG00000145703	RMPHEEIPSIQRPR	wang_2019	P015161	14901	9.33245e-05	salivary_gland
ITPRIPL2	ENSG00000205730	EAAAEEETGTAGIPGR	bekker_jensen_2017	QE3_UPLC8_DBJ_QC_HELA_39frac_Trypsin	10492	1.33668e-06	cervix
ITPRIPL2	ENSG00000205730	EAAAEEETGTAGIPGR	bekker_jensen_2017	QE3_UPLC8_DBJ_SA_A549_Rep2_46frac	8511	2.37527e-05	lung
ITPRIPL2	ENSG00000205730	EAAAEEETGTAGIPGR	bekker_jensen_2017	QE3_UPLC8_DBJ_SA_HCT116_Rep2_46frac	8509	1.17131e-06	colon
ITPRIPL2	ENSG00000205730	EAAAEEETGTAGIPGR	bekker_jensen_2017	QE3_UPLC9_DBJ_SA_Waters_70frac_no_concatenation_rep1	6730	1.23387e-05	cervix
ITPRIPL2	ENSG00000205730	EAAAEEETGTAGIPGR	bekker_jensen_2017	QE5_UPLC10_DBJ_SA_293_REP2_46frac	7731	7.29939e-05	kidney
ITPRIPL2	ENSG00000205730	EAAAEEETGTAGIPGR	bekker_jensen_2017	QE5_UPLC10_DBJ_SA_HCT116_REP1_46frac	6914	2.03229e-06	colon
KAT7	ENSG00000136504	IGTVGPQPPAMPR	bekker_jensen_2017	QE3_UPLC8_DBJ_SA_HCT116_Rep2_46frac	11881	7.09145e-05	colon
KAT7	ENSG00000136504	IGTVGPQPPAMPR	bekker_jensen_2017	QE3_UPLC8_DBJ_SA_Hela_39frac_Trypsin	25253	7.84308e-05	cervix
KAT7	ENSG00000136504	IGTVGPQPPAMPR	bekker_jensen_2017	QE3_UPLC8_DBJ_SA_MCF7_Rep1_46frac	11366	8.20545e-05	breast
KAT7	ENSG00000136504	IGTVGPQPPAMPR	bekker_jensen_2017	QE5_UPLC10_DBJ_SA_HCT116_REP1_46frac	10552	6.30727e-05	colon
KAT7	ENSG00000136504	IGTVGPQPPAMPR	bekker_jensen_2017	QE5_UPLC10_DBJ_SA_SH-SY5Y_REP2_46frac	10752	0.000138569	bone_marrow
KAT7	ENSG00000136504	IGTVGPQPPAMPR	kim_2014	Adult_CD4Tcells_bRP_Velos_29	2134	6.5e-05	CD4+_T_cells
KAT7	ENSG00000136504	IGTVGPQPPAMPR	kim_2014	Adult_CD8Tcells_bRP_Elite_77	9196	9.57421e-05	CD8+_T_cells
KAT7	ENSG00000136504	IGTVGPQPPAMPR	kim_2014	Adult_Testis_bRP_Elite_68	9371	3.20491e-05	testis
KCNN4	ENSG00000104783	TPGAMGGDIVIGIGAIR	wang_2019	P010695	42570	6e-06	placenta
KCNN4	ENSG00000104783	TPGAMGGDIVIGIGAIR	wang_2019	P013128	41853	2e-06	stomach
KCTD3	ENSG00000136636	ATAPGSAVPAGEGGR	bekker_jensen_2017	QE3_UPLC8_DBJ_SA_A549_Rep2_46frac	4155	1.67746e-05	lung
KCTD3	ENSG00000136636	ATAPGSAVPAGEGGR	bekker_jensen_2017	QE3_UPLC8_DBJ_SA_MCF7_Rep1_46frac	4043	9.12515e-05	breast
KCTD3	ENSG00000136636	ATAPGSAVPAGEGGR	bekker_jensen_2017	QE3_UPLC9_DBJ_SA_46fractions_Rep1	3631	1.51807e-05	cervix
KCTD3	ENSG00000136636	ATAPGSAVPAGEGGR	bekker_jensen_2017	QE3_UPLC9_DBJ_SA_Waters_70frac_no_concatenation_rep1	3373	9.97312e-05	cervix
KCTD3	ENSG00000136636	ATAPGSAVPAGEGGR	bekker_jensen_2017	QE4_UPLC5_DBJ_SA_A549_REP1_46frac	3362	7.81964e-05	lung
KCTD3	ENSG00000136636	ATAPGSAVPAGEGGR	bekker_jensen_2017	QE5_UPLC10_DBJ_SA_293_REP2_46frac	3494	4.17501e-05	kidney
KCTD3	ENSG00000136636	ATAPGSAVPAGEGGR	bekker_jensen_2017	QE5_UPLC10_DBJ_SA_MCF7_REP2_46frac	3345	0.000134995	breast
KHDRBS3	ENSG00000131773	VIAGAGGTGGDR	kim_2014	Adult_Testis_bRP_Elite_68	2489	4.12825e-05	testis
KHDRBS3	ENSG00000131773	VPAAGGAGGVGGCR	bekker_jensen_2017	QE3_UPLC8_DBJ_SA_HCT116_Rep2_46frac	3544	1.73234e-05	colon
KHDRBS3	ENSG00000131773	VPAAGGAGGVGGCR	carlyle_2017	SAMEA7710323	4281	1.11767e-05	brain
KHDRBS3	ENSG00000131773	VPAAGGAGGVGGCR	kim_2014	Adult_Liver_bRP_Elite_82	4338	1.7e-05	liver
KHDRBS3	ENSG00000131773	VPAAGGAGGVGGCR	kim_2014	Adult_Pancreas_bRP_Elite_59	3394	9.87731e-07	pancreas
KHDRBS3	ENSG00000131773	VPAAGGAGGVGGCR	kim_2014	Adult_Retina_bRP_Elite_64	3424	5.18717e-07	retina
KHK	ENSG00000138030	AAGSGDTIIIDKR	wang_2019	P010748	12813	5.81172e-05	liver
KHK	ENSG00000138030	AGSSGSSIMEEK	bekker_jensen_2017	QE5_UPLC10_DBJ_SA_LIVER_human_46frac	2996	0.00010687	liver
KHK	ENSG00000138030	RQRPGGTPSAGR	bekker_jensen_2017	QE5_UPLC10_DBJ_SA_LIVER_human_46frac	968	8.1496e-05	liver
KIAA0930	ENSG00000100364	AGPPAIPAAAAPEPAGGAEAEER	bekker_jensen_2017	QE3_UPLC8_DBJ_SA_293_Rep1_46frac	15533	4.17774e-07	kidney
KIAA0930	ENSG00000100364	AGPPAIPAAAAPEPAGGAEAEER	bekker_jensen_2017	QE3_UPLC8_DBJ_SA_A549_Rep2_46frac	13766	1.20783e-07	lung
KIAA0930	ENSG00000100364	AGPPAIPAAAAPEPAGGAEAEER	bekker_jensen_2017	QE3_UPLC8_DBJ_SA_HCT116_Rep2_46frac	15972	2.42981e-07	colon
KIAA0930	ENSG00000100364	AGPPAIPAAAAPEPAGGAEAEER	bekker_jensen_2017	QE3_UPLC8_DBJ_SA_Hela_39frac_Trypsin	16243	4.82727e-07	cervix
KIAA0930	ENSG00000100364	AGPPAIPAAAAPEPAGGAEAEER	bekker_jensen_2017	QE3_UPLC8_DBJ_SA_MCF7_Rep1_46frac	14370	9.76307e-08	breast
KIAA0930	ENSG00000100364	AGPPAIPAAAAPEPAGGAEAEER	bekker_jensen_2017	QE3_UPLC8_DBJ_SA_SH-SY5Y_Rep1_46frac	15040	7.3604e-08	bone_marrow
KIAA0930	ENSG00000100364	AGPPAIPAAAAPEPAGGAEAEER	bekker_jensen_2017	QE3_UPLC9_DBJ_SA_46fractions_Rep1	13871	6.04712e-08	cervix
KIAA0930	ENSG00000100364	AGPPAIPAAAAPEPAGGAEAEER	bekker_jensen_2017	QE3_UPLC9_DBJ_SA_Waters_70frac_no_concatenation_rep1	12367	6.48018e-08	cervix
KIAA0930	ENSG00000100364	AGPPAIPAAAAPEPAGGAEAEER	bekker_jensen_2017	QE4_UPLC5_DBJ_SA_A549_REP1_46frac	13590	5.5091e-08	lung
KIAA0930	ENSG00000100364	AGPPAIPAAAAPEPAGGAEAEER	bekker_jensen_2017	QE5_UPLC10_DBJ_SA_293_REP2_46frac	13320	4.02676e-08	kidney
KIAA0930	ENSG00000100364	AGPPAIPAAAAPEPAGGAEAEER	bekker_jensen_2017	QE5_UPLC10_DBJ_SA_HCT116_REP1_46frac	13249	2.14397e-08	colon
KIAA0930	ENSG00000100364	AGPPAIPAAAAPEPAGGAEAEER	bekker_jensen_2017	QE5_UPLC10_DBJ_SA_LIVER_human_46frac	13742	9.85391e-08	liver
KIAA0930	ENSG00000100364	AGPPAIPAAAAPEPAGGAEAEER	bekker_jensen_2017	QE5_UPLC10_DBJ_SA_MCF7_REP2_46frac	13571	4.5108e-08	breast
KIAA0930	ENSG00000100364	AGPPAIPAAAAPEPAGGAEAEER	bekker_jensen_2017	QE5_UPLC10_DBJ_SA_PROSTATE_Pt2_human_46frac	12711	6.96675e-08	prostate
KIAA0930	ENSG00000100364	AGPPAIPAAAAPEPAGGAEAEER	bekker_jensen_2017	QE5_UPLC10_DBJ_SA_PROSTATE_Pt3_human_46frac	13004	3.69418e-06	prostate
KIAA0930	ENSG00000100364	AGPPAIPAAAAPEPAGGAEAEER	bekker_jensen_2017	QE5_UPLC10_DBJ_SA_SH-SY5Y_REP2_46frac	13907	3.18064e-07	bone_marrow
KIAA0930	ENSG00000100364	AGPPAIPAAAAPEPAGGAEAEER	carlyle_2017	SAMEA7710322	24881	6.58656e-06	brain
KIAA0930	ENSG00000100364	AGPPAIPAAAAPEPAGGAEAEER	kim_2014	Adult_CD4Tcells_bRP_Elite_28	5946	2.709e-06	CD4+_T_cells
KIAA0930	ENSG00000100364	AGPPAIPAAAAPEPAGGAEAEER	kim_2014	Adult_CD8Tcells_bRP_Elite_77	8226	1.41327e-10	CD8+_T_cells
KIAA0930	ENSG00000100364	AGPPAIPAAAAPEPAGGAEAEER	kim_2014	Adult_Colon_bRP_Elite_50	10532	1.6922e-09	colon
KIAA0930	ENSG00000100364	AGPPAIPAAAAPEPAGGAEAEER	kim_2014	Adult_Frontalcortex_bRP_Elite_85	9667	1.49319e-08	frontal_cortex
KIAA0930	ENSG00000100364	AGPPAIPAAAAPEPAGGAEAEER	kim_2014	Adult_Monocytes_bRP_Elite_33	4980	1.30855e-07	monocytes
KIAA0930	ENSG00000100364	AGPPAIPAAAAPEPAGGAEAEER	kim_2014	Adult_Monocytes_bRP_Velos_31	2247	6.02883e-07	monocytes
KIAA0930	ENSG00000100364	AGPPAIPAAAAPEPAGGAEAEER	kim_2014	Adult_Monocytes_Gel_Velos_32	2830	2.5e-05	monocytes
KIAA0930	ENSG00000100364	AGPPAIPAAAAPEPAGGAEAEER	kim_2014	Adult_NKcells_Gel_Elite_78	11290	4e-06	NK_cells
KIAA0930	ENSG00000100364	AGPPAIPAAAAPEPAGGAEAEER	kim_2014	Adult_Retina_bRP_Elite_64	10779	5.46066e-07	retina
KIAA0930	ENSG00000100364	AGPPAIPAAAAPEPAGGAEAEER	kim_2014	Adult_Spinalcord_bRP_Elite_66	8543	5.19476e-06	spinal_cord
KIAA0930	ENSG00000100364	AGPPAIPAAAAPEPAGGAEAEER	kim_2014	Adult_Testis_bRP_Elite_68	9700	1.83706e-07	testis
KIAA0930	ENSG00000100364	AGPPAIPAAAAPEPAGGAEAEER	kim_2014	Fetal_Brain_bRP_Elite_15	7743	1.94711e-07	fetal_brain
KIAA0930	ENSG00000100364	AGPPAIPAAAAPEPAGGAEAEER	kim_2014	Fetal_Ovary_bRP_Elite_25	6351	4.08188e-06	fetal_ovary
KIAA0930	ENSG00000100364	AGPPAIPAAAAPEPAGGAEAEER	wang_2019	P010694	23824	1.03803e-05	tonsil
KIAA0930	ENSG00000100364	AGPPAIPAAAAPEPAGGAEAEER	wang_2019	P010747	23234	5.3232e-07	tonsil
KIAA0930	ENSG00000100364	AGPPAIPAAAAPEPAGGAEAEER	wang_2019	P010748	20095	1.03034e-05	liver
KIAA0930	ENSG00000100364	AGPPAIPAAAAPEPAGGAEAEER	wang_2019	P012502	23401	3.51861e-06	liver
KIAA0930	ENSG00000100364	AGPPAIPAAAAPEPAGGAEAEER	wang_2019	P013107	20471	7.15663e-07	tonsil
KIAA0930	ENSG00000100364	AGPPAIPAAAAPEPAGGAEAEER	wang_2019	P013114	19307	5.38652e-08	spleen
KIAA0930	ENSG00000100364	AGPPAIPAAAAPEPAGGAEAEER	wang_2019	P013128	22623	2e-06	stomach
KIAA0930	ENSG00000100364	AGPPAIPAAAAPEPAGGAEAEER	wang_2019	P013129	20201	3.68588e-07	brain
KIAA0930	ENSG00000100364	AGPPAIPAAAAPEPAGGAEAEER	wang_2019	P013163	21536	6.98471e-09	lung
KIAA0930	ENSG00000100364	AGPPAIPAAAAPEPAGGAEAEER	wang_2019	P013187	16872	8.80992e-10	duodenum
KIAA0930	ENSG00000100364	AGPPAIPAAAAPEPAGGAEAEER	wang_2019	P013188	22527	2.19134e-07	small_intestine
KIAA0930	ENSG00000100364	AGPPAIPAAAAPEPAGGAEAEER	wang_2019	P013196	18445	4.98592e-07	urinary_bladder
KIAA0930	ENSG00000100364	AGPPAIPAAAAPEPAGGAEAEER	wang_2019	P013197	21054	1.54194e-09	gallbladder
KIAA0930	ENSG00000100364	AGPPAIPAAAAPEPAGGAEAEER	wang_2019	P013198	21358	2.71332e-07	esophagus
KIAA0930	ENSG00000100364	AGPPAIPAAAAPEPAGGAEAEER	wang_2019	P013386	22013	2.89914e-06	endometrium
KIAA0930	ENSG00000100364	AGPPAIPAAAAPEPAGGAEAEER	wang_2019	P013387	21901	8.03789e-08	colon
KIAA0930	ENSG00000100364	AGPPAIPAAAAPEPAGGAEAEER	wang_2019	P013559	22227	5.81346e-08	fallopian_tube
KIAA0930	ENSG00000100364	AGPPAIPAAAAPEPAGGAEAEER	wang_2019	P013677	19219	2e-06	appendix
KIAA0930	ENSG00000100364	AGPPAIPAAAAPEPAGGAEAEER	wang_2019	P013679	24744	6.65312e-07	ovary
KIAA0930	ENSG00000100364	AGPPAIPAAAAPEPAGGAEAEER	wang_2019	P013680	21058	1.24062e-07	placenta
KIAA0930	ENSG00000100364	AGPPAIPAAAAPEPAGGAEAEER	wang_2019	P013681	22074	1.01039e-05	rectum
KIAA0930	ENSG00000100364	AGPPAIPAAAAPEPAGGAEAEER	wang_2019	P015161	20077	8.23458e-08	salivary_gland
KIAA0930	ENSG00000100364	AGPPAIPAAAAPEPAGGAEAEER	wang_2019	P015424	22387	2.19598e-09	adrenal_gland
KIAA0930	ENSG00000100364	AGPPAIPAAAAPEPAGGAEAEER	wang_2019	P018020	30386	9.47183e-05	pituitary_gland
KIF2A	ENSG00000068796	ATAPPPTPTPPPPR	bekker_jensen_2017	QE3_UPLC9_DBJ_SA_Waters_70frac_no_concatenation_rep1	5854	3.45508e-05	cervix
KIF2A	ENSG00000068796	PAAAAPDEVMATANFGK	carlyle_2017	SAMEA7710320	28239	7.09427e-07	brain
KIF2A	ENSG00000068796	PAAAAPDEVMATANFGK	carlyle_2017	SAMEA7710322	29524	1.01619e-08	brain
KIF2A	ENSG00000068796	PAAAAPDEVMATANFGK	carlyle_2017	SAMEA7710323	28612	8.88127e-07	brain
KIF2A	ENSG00000068796	PAAAAPDEVMATANFGK	carlyle_2017	SAMEA7710324	30985	1.78626e-09	brain
KIF2A	ENSG00000068796	PAAAAPDEVMATANFGK	kim_2014	Adult_Retina_bRP_Elite_64	14041	2.3328e-05	retina
KMO	ENSG00000117009	NTSAVMDSSVIQR	wang_2019	P010747	12881	2.51897e-05	tonsil
KMO	ENSG00000117009	NTSAVMDSSVIQR	wang_2019	P010748	17089	0.000190484	liver
KMO	ENSG00000117009	NTSAVMDSSVIQR	wang_2019	P012502	19531	4.31044e-05	liver
KYNU	ENSG00000115919	EQIVMEPSSIEIPADTVQR	bekker_jensen_2017	QE3_UPLC8_DBJ_SA_A549_Rep2_46frac	23850	0.000189067	lung
KYNU	ENSG00000115919	EQIVMEPSSIEIPADTVQR	bekker_jensen_2017	QE3_UPLC9_DBJ_SA_Waters_70frac_no_concatenation_rep1	22109	1.97436e-05	cervix
LARP1	ENSG00000155506	VNPDPSIQGIGPSAPEEGVAGAIIAK	bekker_jensen_2017	QE3_UPLC8_DBJ_SA_293_Rep1_46frac	25962	0.00010269	kidney
LARP1	ENSG00000155506	VNPDPSIQGIGPSAPEEGVAGAIIAK	bekker_jensen_2017	QE3_UPLC8_DBJ_SA_A549_Rep2_46frac	26028	2.72202e-05	lung
LARP1	ENSG00000155506	VNPDPSIQGIGPSAPEEGVAGAIIAK	bekker_jensen_2017	QE3_UPLC8_DBJ_SA_SH-SY5Y_Rep1_46frac	26823	0.000197362	bone_marrow
LARP1	ENSG00000155506	VNPDPSIQGIGPSAPEEGVAGAIIAK	bekker_jensen_2017	QE3_UPLC9_DBJ_SA_Waters_70frac_no_concatenation_rep1	24540	6.37423e-06	cervix
LARP1	ENSG00000155506	VNPDPSIQGIGPSAPEEGVAGAIIAK	bekker_jensen_2017	QE5_UPLC10_DBJ_SA_293_REP2_46frac	24484	2.58882e-08	kidney
LELP1	ENSG00000203784	FTTNTEGAQIIK	schiza_2019	PreV-012	9415	6.8e-05	testis
LELP1	ENSG00000203784	FTTNTEGAQIIK	schiza_2019	PreV-030	8813	2.8255e-05	testis
LELP1	ENSG00000203784	FTTNTEGAQIIK	schiza_2019	PreV-064	9536	7.2e-05	testis
LENG8	ENSG00000167615	VQMAANVGDQR	bekker_jensen_2017	QE3_UPLC8_DBJ_SA_293_Rep1_46frac	5646	0.000134289	kidney
LENG8	ENSG00000167615	VQMAANVGDQR	bekker_jensen_2017	QE3_UPLC8_DBJ_SA_HCT116_Rep2_46frac	5612	5.07559e-05	colon
LENG8	ENSG00000167615	VQMAANVGDQR	bekker_jensen_2017	QE3_UPLC8_DBJ_SA_SH-SY5Y_Rep1_46frac	5086	1.56494e-05	bone_marrow
LENG8	ENSG00000167615	VQMAANVGDQR	bekker_jensen_2017	QE5_UPLC10_DBJ_SA_293_REP2_46frac	4020	8.77607e-05	kidney
LENG8	ENSG00000167615	VQMAANVGDQR	bekker_jensen_2017	QE5_UPLC10_DBJ_SA_HCT116_REP1_46frac	4493	4.683e-05	colon
LENG8	ENSG00000167615	VQMAANVGDQR	bekker_jensen_2017	QE5_UPLC10_DBJ_SA_SH-SY5Y_REP2_46frac	4254	8.16033e-05	bone_marrow
LSP1	ENSG00000130592	GHPKAMPTAQWSVEDEEEAVHEQCQHER	wang_2019	P013679	28281	5.64226e-06	ovary
LSP1	ENSG00000130592	GHPKAMPTAQWSVEDEEEAVHEQCQHER	wang_2019	P015159	27661	0.000126	fat
LSP1	ENSG00000130592	GHPKAMPTAQWSVEDEEEAVHEQCQHER	wang_2019	P015160	26290	2.59405e-08	lymph_node
MAP2K1	ENSG00000169032	GPRPGIGPAQR	bekker_jensen_2017	QE5_UPLC10_DBJ_SA_COLON_human_46frac	1972	0.000124839	colon
MAP2K1	ENSG00000169032	GPRPGIGPAQR	bekker_jensen_2017	QE5_UPLC10_DBJ_SA_PROSTATE_Pt3_human_46frac	1806	7.21856e-05	prostate
MAP2K1	ENSG00000169032	GPRPGIGPAQR	kim_2014	Adult_Esophagus_bRP_Elite_37	1516	4.6e-05	esophagus
MAP2K1	ENSG00000169032	GPRPGIGPAQR	kim_2014	Adult_Pancreas_bRP_Elite_59	3042	5.92978e-05	pancreas
MAP2K1	ENSG00000169032	GPRPGIGPAQR	kim_2014	Adult_Pancreas_Gel_Elite_60	2537	6.3e-05	pancreas
MAP2K1	ENSG00000169032	GPRPGIGPAQR	kim_2014	Fetal_Testis_bRP_Elite_26	1506	9.9647e-05	fetal_testis
MAP2K1	ENSG00000169032	GPRPGIGPAQR	wang_2019	P013163	5816	0.000140945	lung
MAP2K1	ENSG00000169032	GPRPGIGPAQR	wang_2019	P013197	6171	8.82467e-05	gallbladder
MAP2K1	ENSG00000169032	GPRPGIGPAQR	wang_2019	P013198	5809	3.35548e-05	esophagus
MAP2K1	ENSG00000169032	GPRPGIGPAQR	wang_2019	P013386	4986	1.27295e-05	endometrium
MAP2K1	ENSG00000169032	GPRPGIGPAQR	wang_2019	P013678	5945	0.000133246	pancreas
MAP2K1	ENSG00000169032	GPRPGIGPAQR	wang_2019	P013679	24306	2.82784e-07	ovary
MFSD14B	ENSG00000148110	AHEGAGTAAASAASPSSR	wang_2019	P013163	3969	1.20595e-06	lung
MFSD14B	ENSG00000148110	GMSVEPPPEIEEK	bekker_jensen_2017	QE5_UPLC10_DBJ_SA_HCT116_REP1_46frac	13856	8.92728e-05	colon
MGLL	ENSG00000074416	DSGARGPGPEDPSSMPEESSPR	bekker_jensen_2017	QE5_UPLC10_DBJ_SA_COLON_human_46frac	7430	5.73838e-09	colon
MGLL	ENSG00000074416	DSGARGPGPEDPSSMPEESSPR	bekker_jensen_2017	QE5_UPLC10_DBJ_SA_LIVER_human_46frac	6780	1.04646e-09	liver
MGLL	ENSG00000074416	GPGPEDPSSMPEESSPR	bekker_jensen_2017	QE5_UPLC10_DBJ_SA_LIVER_human_46frac	7055	3.17306e-06	liver
MGLL	ENSG00000074416	GPGPEDPSSMPEESSPR	wang_2019	P012502	13651	2.15348e-06	liver
MGLL	ENSG00000074416	GPGPEDPSSMPEESSPR	wang_2019	P013559	8135	2.35125e-05	fallopian_tube
MGLL	ENSG00000074416	GPGPEDPSSMPEESSPR	wang_2019	P013677	10902	4.4e-05	appendix
MGLL	ENSG00000074416	GPGPEDPSSMPEESSPR	wang_2019	P015159	11868	2e-05	fat
MIB1	ENSG00000101752	VRPGPNSITGPPAAAAAAAAAAAEPTAR	bekker_jensen_2017	QE3_UPLC8_DBJ_SA_Hela_39frac_Trypsin	35180	7.55858e-07	cervix
MIB1	ENSG00000101752	VRPGPNSITGPPAAAAAAAAAAAEPTAR	wang_2019	P010693	15548	6.4e-05	colon
MICOS10	ENSG00000173436	VGNMSESEIGR	bekker_jensen_2017	QE3_UPLC8_DBJ_SA_SH-SY5Y_Rep1_46frac	6735	2.38935e-05	bone_marrow
MICOS10	ENSG00000173436	VGNMSESEIGR	bekker_jensen_2017	QE3_UPLC9_DBJ_SA_46fractions_Rep1	6531	3.56601e-05	cervix
MICOS10	ENSG00000173436	VGNMSESEIGR	bekker_jensen_2017	QE5_UPLC10_DBJ_SA_HCT116_REP1_46frac	5348	4.72024e-05	colon
MICOS10	ENSG00000173436	VGNMSESEIGR	carlyle_2017	SAMEA7710320	12785	1.79711e-05	brain
MICOS10	ENSG00000173436	VGNMSESEIGR	carlyle_2017	SAMEA7710325	12889	6.26462e-05	brain
MICOS10	ENSG00000173436	VGNMSESEIGR	carlyle_2017	SAMEA7710326	12398	0.000134129	brain
MICOS10	ENSG00000173436	VGNMSESEIGR	kim_2014	Adult_Adrenalgland_Gel_Elite_49	2793	0.000125	adrenal_gland
MICOS10	ENSG00000173436	VGNMSESEIGR	kim_2014	Adult_Bcells_bRP_Elite_75	5463	2.71668e-05	B_cells
MICOS10	ENSG00000173436	VGNMSESEIGR	kim_2014	Adult_Bcells_Gel_Elite_76	4751	4.5e-05	B_cells
MICOS10	ENSG00000173436	VGNMSESEIGR	kim_2014	Adult_CD8Tcells_bRP_Elite_77	5517	6.42739e-06	CD8+_T_cells
MICOS10	ENSG00000173436	VGNMSESEIGR	kim_2014	Adult_CD8Tcells_Gel_Elite_44	2955	0.000134	CD8+_T_cells
MICOS10	ENSG00000173436	VGNMSESEIGR	kim_2014	Adult_Colon_bRP_Elite_50	4270	0.000169583	colon
MICOS10	ENSG00000173436	VGNMSESEIGR	kim_2014	Adult_Frontalcortex_bRP_Elite_85	6220	0.0001143	frontal_cortex
MICOS10	ENSG00000173436	VGNMSESEIGR	kim_2014	Adult_Frontalcortex_Gel_Elite_80	3580	7.30415e-05	frontal_cortex
MICOS10	ENSG00000173436	VGNMSESEIGR	kim_2014	Adult_Heart_bRP_Elite_81	6532	2.1e-05	heart
MICOS10	ENSG00000173436	VGNMSESEIGR	kim_2014	Adult_Kidney_Gel_Elite_55	3493	0.000193	kidney
MICOS10	ENSG00000173436	VGNMSESEIGR	kim_2014	Adult_Liver_bRP_Elite_82	7041	3.6e-05	liver
MICOS10	ENSG00000173436	VGNMSESEIGR	kim_2014	Adult_Liver_Gel_Elite_83	3775	0.000146	liver
MICOS10	ENSG00000173436	VGNMSESEIGR	kim_2014	Adult_NKcells_Gel_Elite_78	5017	5.5e-05	NK_cells
MICOS10	ENSG00000173436	VGNMSESEIGR	kim_2014	Adult_Ovary_bRP_Elite_57	5467	1.41915e-05	ovary
MICOS10	ENSG00000173436	VGNMSESEIGR	kim_2014	Adult_Pancreas_bRP_Elite_59	6275	3.10813e-06	pancreas
MICOS10	ENSG00000173436	VGNMSESEIGR	kim_2014	Adult_Pancreas_Gel_Elite_60	2649	0.000155	pancreas
MICOS10	ENSG00000173436	VGNMSESEIGR	kim_2014	Adult_Prostate_bRP_Elite_61	6495	3.06743e-06	prostate
MICOS10	ENSG00000173436	VGNMSESEIGR	kim_2014	Adult_Rectum_bRP_Elite_84	6449	9.4e-05	rectum
MICOS10	ENSG00000173436	VGNMSESEIGR	kim_2014	Adult_Retina_bRP_Elite_64	6487	9.85011e-06	retina
MICOS10	ENSG00000173436	VGNMSESEIGR	kim_2014	Adult_Spinalcord_Gel_Elite_67	5240	9.2e-05	spinal_cord
MICOS10	ENSG00000173436	VGNMSESEIGR	kim_2014	Adult_Testis_bRP_Elite_68	6117	4.04514e-06	testis
MICOS10	ENSG00000173436	VGNMSESEIGR	kim_2014	Adult_Urinarybladder_Gel_Elite_70	4510	6.7e-05	urinary_bladder
MICOS10	ENSG00000173436	VGNMSESEIGR	kim_2014	Fetal_Gut_bRP_Elite_17	2458	3.1e-05	fetal_gut
MICOS10	ENSG00000173436	VGNMSESEIGR	kim_2014	Fetal_Gut_bRP_Elite_18	3139	2.5e-05	fetal_gut
MICOS10	ENSG00000173436	VGNMSESEIGR	kim_2014	Fetal_Heart_bRP_Elite_19	3268	6.2e-05	fetal_heart
MICOS10	ENSG00000173436	VGNMSESEIGR	kim_2014	Fetal_Heart_bRP_Elite_20	2305	5.9e-05	fetal_heart
MICOS10	ENSG00000173436	VGNMSESEIGR	kim_2014	Fetal_Liver_bRP_Elite_22	2027	3.06316e-05	fetal_liver
MICOS10	ENSG00000173436	VGNMSESEIGR	kim_2014	Fetal_Liver_bRP_Elite_23	2331	2.5e-05	fetal_liver
MICOS10	ENSG00000173436	VGNMSESEIGR	kim_2014	Fetal_Ovary_bRP_Elite_25	2320	7.45226e-05	fetal_ovary
MICOS10	ENSG00000173436	VGNMSESEIGR	schiza_2019	PreV-030	5401	2.17986e-05	testis
MICOS10	ENSG00000173436	VGNMSESEIGR	schiza_2019	PreV-064	5406	0.000108	testis
MICOS10	ENSG00000173436	VGNMSESEIGR	wang_2019	P010747	7487	8.06507e-05	tonsil
MICOS10	ENSG00000173436	VGNMSESEIGR	wang_2019	P010748	4687	0.000168932	liver
MICOS10	ENSG00000173436	VGNMSESEIGR	wang_2019	P013127	6167	2.95569e-05	liver
MICOS10	ENSG00000173436	VGNMSESEIGR	wang_2019	P013201	9939	0.000144583	heart
MICOS10	ENSG00000173436	VGNMSESEIGR	wang_2019	P013385	6761	2.54201e-05	thyroid
MICOS10	ENSG00000173436	VGNMSESEIGR	wang_2019	P013562	11851	1.73034e-05	smooth_muscle
MICOS10	ENSG00000173436	VGNMSESEIGR	wang_2019	P015424	6909	5.53212e-05	adrenal_gland
MICOS10	ENSG00000173436	VGNMSESEIGR	wang_2019	P018020	13062	0.000125972	pituitary_gland
MICOS10	ENSG00000173436	VGNMSESEIGRK	bekker_jensen_2017	QE3_UPLC8_DBJ_SA_293_Rep1_46frac	4231	1.25646e-05	kidney
MICOS10	ENSG00000173436	VGNMSESEIGRK	bekker_jensen_2017	QE3_UPLC8_DBJ_SA_A549_Rep2_46frac	3667	2.34006e-06	lung
MICOS10	ENSG00000173436	VGNMSESEIGRK	bekker_jensen_2017	QE3_UPLC8_DBJ_SA_HCT116_Rep2_46frac	3741	6.21228e-06	colon
MICOS10	ENSG00000173436	VGNMSESEIGRK	bekker_jensen_2017	QE3_UPLC8_DBJ_SA_Hela_39frac_Trypsin	4510	4.17758e-05	cervix
MICOS10	ENSG00000173436	VGNMSESEIGRK	bekker_jensen_2017	QE3_UPLC8_DBJ_SA_SH-SY5Y_Rep1_46frac	3875	1.25915e-05	bone_marrow
MICOS10	ENSG00000173436	VGNMSESEIGRK	bekker_jensen_2017	QE5_UPLC10_DBJ_SA_293_REP2_46frac	3216	6.45894e-06	kidney
MICOS10	ENSG00000173436	VGNMSESEIGRK	bekker_jensen_2017	QE5_UPLC10_DBJ_SA_HCT116_REP1_46frac	3237	3.35002e-05	colon
MICOS10	ENSG00000173436	VGNMSESEIGRK	bekker_jensen_2017	QE5_UPLC10_DBJ_SA_MCF7_REP2_46frac	3008	7.35528e-05	breast
MLST8	ENSG00000167965	AGHTMNTSPGTVGSDPVIIATAGYDHTVR	bekker_jensen_2017	QE3_UPLC8_DBJ_SA_SH-SY5Y_Rep1_46frac	17246	3.95032e-05	bone_marrow
MLST8	ENSG00000167965	AGHTMNTSPGTVGSDPVIIATAGYDHTVR	bekker_jensen_2017	QE5_UPLC10_DBJ_SA_SH-SY5Y_REP2_46frac	15623	5.27535e-08	bone_marrow
MROH8	ENSG00000101353	FIGDISSISQAIPYDETAK	schiza_2019	PI-401	26028	8.50713e-06	testis
MROH8	ENSG00000101353	FIGDISSISQAIPYDETAK	schiza_2019	PreV-012	26108	7e-06	testis
MROH8	ENSG00000101353	FIGDISSISQAIPYDETAK	schiza_2019	PreV-013	26560	3.96383e-07	testis
MROH8	ENSG00000101353	FIGDISSISQAIPYDETAK	schiza_2019	PreV-064	27073	3.2e-05	testis
MROH8	ENSG00000101353	GSSSIEITDIDIPDIPGIHCEPISHSPR	schiza_2019	PI-702	28740	0.00013461	testis
MROH8	ENSG00000101353	HITQQDPISEAIVEK	schiza_2019	PI-401	12177	7.76412e-09	testis
MROH8	ENSG00000101353	HITQQDPISEAIVEK	schiza_2019	PI-656	12875	4.67252e-06	testis
MROH8	ENSG00000101353	HITQQDPISEAIVEK	schiza_2019	PI-702	12540	2.55891e-08	testis
MROH8	ENSG00000101353	HITQQDPISEAIVEK	schiza_2019	PI-714	12704	1.6e-05	testis
MROH8	ENSG00000101353	HITQQDPISEAIVEK	schiza_2019	PreV-012	12852	5e-06	testis
MROH8	ENSG00000101353	HITQQDPISEAIVEK	schiza_2019	PreV-013	12686	2.20437e-07	testis
MROH8	ENSG00000101353	HITQQDPISEAIVEK	schiza_2019	PreV-030	12138	5.07464e-08	testis
MROH8	ENSG00000101353	HITQQDPISEAIVEK	schiza_2019	PreV-064	12118	1.4e-05	testis
MYD88	ENSG00000172936	AEAPGPPAMAAGGPGAGSAAPVSSTSSIPIAAINMR	bekker_jensen_2017	QE3_UPLC8_DBJ_SA_A549_Rep2_46frac	22789	4.66422e-07	lung
MYD88	ENSG00000172936	AEAPGPPAMAAGGPGAGSAAPVSSTSSIPIAAINMR	bekker_jensen_2017	QE3_UPLC8_DBJ_SA_HCT116_Rep2_46frac	23645	3.20087e-06	colon
MYD88	ENSG00000172936	AEAPGPPAMAAGGPGAGSAAPVSSTSSIPIAAINMR	bekker_jensen_2017	QE3_UPLC9_DBJ_SA_46fractions_Rep1	25903	0.000145686	cervix
MYD88	ENSG00000172936	AEAPGPPAMAAGGPGAGSAAPVSSTSSIPIAAINMR	bekker_jensen_2017	QE5_UPLC10_DBJ_SA_HCT116_REP1_46frac	22482	5.25687e-07	colon
MYH14	ENSG00000105357	GTPAAMPGSKEPEANQR	wang_2019	P013188	3279	8.4311e-07	small_intestine
MYH14	ENSG00000105357	QTMAAVTMSVPGR	bekker_jensen_2017	QE5_UPLC10_DBJ_SA_COLON_human_46frac	7180	0.000136304	colon
MYH14	ENSG00000105357	QTMAAVTMSVPGR	kim_2014	Adult_Colon_bRP_Elite_50	10664	2.37764e-06	colon
MYL6	ENSG00000092841	AVKMQCDFTEDQTAEFK	bekker_jensen_2017	QE3_UPLC9_DBJ_SA_Waters_70frac_no_concatenation_rep1	13184	0.000180153	cervix
MYL6	ENSG00000092841	AVKMQCDFTEDQTAEFK	bekker_jensen_2017	QE5_UPLC10_DBJ_SA_PROSTATE_Pt2_human_46frac	13928	1.57788e-05	prostate
MYL6	ENSG00000092841	AVKMQCDFTEDQTAEFK	bekker_jensen_2017	QE5_UPLC10_DBJ_SA_PROSTATE_Pt3_human_46frac	14047	0.000161242	prostate
MYO1D	ENSG00000176658	AGAMAEQESIEFGK	bekker_jensen_2017	QE3_UPLC8_DBJ_SA_MCF7_Rep1_46frac	14126	0.000199576	breast
MYO1D	ENSG00000176658	AGAMAEQESIEFGK	bekker_jensen_2017	QE5_UPLC10_DBJ_SA_COLON_human_46frac	12599	1.50199e-05	colon
NABP2	ENSG00000139579	DPSIEPSSSIPHPVGCR	bekker_jensen_2017	QE5_UPLC10_DBJ_SA_SH-SY5Y_REP2_46frac	10603	1.62982e-05	bone_marrow
NABP2	ENSG00000139579	GSGSMTTETFVK	bekker_jensen_2017	QE3_UPLC8_DBJ_SA_HCT116_Rep2_46frac	9080	5.80396e-05	colon
NABP2	ENSG00000139579	GSGSMTTETFVK	bekker_jensen_2017	QE3_UPLC8_DBJ_SA_SH-SY5Y_Rep1_46frac	9475	2.28071e-05	bone_marrow
NABP2	ENSG00000139579	GSGSMTTETFVK	bekker_jensen_2017	QE3_UPLC9_DBJ_SA_Waters_70frac_no_concatenation_rep1	6498	2.31428e-05	cervix
NABP2	ENSG00000139579	GSGSMTTETFVK	bekker_jensen_2017	QE5_UPLC10_DBJ_SA_HCT116_REP1_46frac	7216	9.18295e-05	colon
NABP2	ENSG00000139579	GSGSMTTETFVK	bekker_jensen_2017	QE5_UPLC10_DBJ_SA_MCF7_REP2_46frac	7432	4.42376e-05	breast
NABP2	ENSG00000139579	GSGSMTTETFVK	bekker_jensen_2017	QE5_UPLC10_DBJ_SA_SH-SY5Y_REP2_46frac	7315	3.2987e-05	bone_marrow
NABP2	ENSG00000139579	STGQHPAAAEPVAPPAGCSAACTVIPAGIVGCR	bekker_jensen_2017	QE3_UPLC8_DBJ_SA_293_Rep1_46frac	18277	7.98304e-07	kidney
NABP2	ENSG00000139579	STGQHPAAAEPVAPPAGCSAACTVIPAGIVGCR	bekker_jensen_2017	QE3_UPLC8_DBJ_SA_A549_Rep2_46frac	16794	1.0827e-05	lung
NABP2	ENSG00000139579	STGQHPAAAEPVAPPAGCSAACTVIPAGIVGCR	bekker_jensen_2017	QE3_UPLC8_DBJ_SA_HCT116_Rep2_46frac	18163	2.27305e-08	colon
NABP2	ENSG00000139579	STGQHPAAAEPVAPPAGCSAACTVIPAGIVGCR	bekker_jensen_2017	QE3_UPLC9_DBJ_SA_46fractions_Rep1	18167	1.43999e-09	cervix
NABP2	ENSG00000139579	STGQHPAAAEPVAPPAGCSAACTVIPAGIVGCR	bekker_jensen_2017	QE4_UPLC5_DBJ_SA_A549_REP1_46frac	16949	2.3761e-07	lung
NABP2	ENSG00000139579	STGQHPAAAEPVAPPAGCSAACTVIPAGIVGCR	bekker_jensen_2017	QE5_UPLC10_DBJ_SA_293_REP2_46frac	17234	3.45149e-09	kidney
NABP2	ENSG00000139579	STGQHPAAAEPVAPPAGCSAACTVIPAGIVGCR	bekker_jensen_2017	QE5_UPLC10_DBJ_SA_HCT116_REP1_46frac	16746	5.53748e-08	colon
NABP2	ENSG00000139579	STGQHPAAAEPVAPPAGCSAACTVIPAGIVGCR	wang_2019	P010747	32832	1.17971e-06	tonsil
NABP2	ENSG00000139579	STGQHPAAAEPVAPPAGCSAACTVIPAGIVGCR	wang_2019	P012502	33515	1.35149e-06	liver
NABP2	ENSG00000139579	STGQHPAAAEPVAPPAGCSAACTVIPAGIVGCR	wang_2019	P013107	32274	1.40904e-05	tonsil
NABP2	ENSG00000139579	STGQHPAAAEPVAPPAGCSAACTVIPAGIVGCR	wang_2019	P013127	32837	0.000102705	liver
NABP2	ENSG00000139579	STGQHPAAAEPVAPPAGCSAACTVIPAGIVGCR	wang_2019	P013163	33626	2.34792e-13	lung
NABP2	ENSG00000139579	STGQHPAAAEPVAPPAGCSAACTVIPAGIVGCR	wang_2019	P013164	35290	3.39465e-08	testis
NABP2	ENSG00000139579	STGQHPAAAEPVAPPAGCSAACTVIPAGIVGCR	wang_2019	P013187	29811	1.06275e-11	duodenum
NABP2	ENSG00000139579	STGQHPAAAEPVAPPAGCSAACTVIPAGIVGCR	wang_2019	P013188	35641	7.81422e-08	small_intestine
NABP2	ENSG00000139579	STGQHPAAAEPVAPPAGCSAACTVIPAGIVGCR	wang_2019	P013196	29720	2.96775e-08	urinary_bladder
NABP2	ENSG00000139579	STGQHPAAAEPVAPPAGCSAACTVIPAGIVGCR	wang_2019	P013197	31471	8.99051e-11	gallbladder
NABP2	ENSG00000139579	STGQHPAAAEPVAPPAGCSAACTVIPAGIVGCR	wang_2019	P013385	34145	3.79532e-07	thyroid
NABP2	ENSG00000139579	STGQHPAAAEPVAPPAGCSAACTVIPAGIVGCR	wang_2019	P013386	30278	1.16707e-06	endometrium
NABP2	ENSG00000139579	STGQHPAAAEPVAPPAGCSAACTVIPAGIVGCR	wang_2019	P013559	28958	1.36295e-11	fallopian_tube
NABP2	ENSG00000139579	STGQHPAAAEPVAPPAGCSAACTVIPAGIVGCR	wang_2019	P013562	32470	2.05664e-05	smooth_muscle
NABP2	ENSG00000139579	STGQHPAAAEPVAPPAGCSAACTVIPAGIVGCR	wang_2019	P013675	31019	1.46539e-07	prostate
NABP2	ENSG00000139579	STGQHPAAAEPVAPPAGCSAACTVIPAGIVGCR	wang_2019	P013679	29407	4.17623e-12	ovary
NABP2	ENSG00000139579	STGQHPAAAEPVAPPAGCSAACTVIPAGIVGCR	wang_2019	P015161	32738	4.00271e-10	salivary_gland
NABP2	ENSG00000139579	STGQHPAAAEPVAPPAGCSAACTVIPAGIVGCR	wang_2019	P018020	43498	1.17838e-07	pituitary_gland
NDRG4	ENSG00000103034	VCIVRISAEHDIETPYGIIHVVIR	carlyle_2017	SAMEA7710321	48036	3.89551e-07	brain
NDRG4	ENSG00000103034	VCIVRISAEHDIETPYGIIHVVIR	carlyle_2017	SAMEA7710322	49048	5.55383e-05	brain
NDRG4	ENSG00000103034	VCIVRISAEHDIETPYGIIHVVIR	carlyle_2017	SAMEA7710324	40496	6.19634e-08	brain
NDRG4	ENSG00000103034	VCIVRISAEHDIETPYGIIHVVIR	carlyle_2017	SAMEA7710325	47802	7.91499e-07	brain
NDRG4	ENSG00000103034	VCIVRISAEHDIETPYGIIHVVIR	kim_2014	Adult_Frontalcortex_bRP_Elite_85	16469	1.53508e-05	frontal_cortex
NDRG4	ENSG00000103034	VCIVRISAEHDIETPYGIIHVVIR	wang_2019	P013201	36293	2.16085e-05	heart
NEDD4L	ENSG00000049759	GAGSMATGIGEPVYGISEDEGESR	bekker_jensen_2017	QE3_UPLC8_DBJ_SA_A549_Rep2_46frac	19402	2.98409e-05	lung
NEDD4L	ENSG00000049759	GAGSMATGIGEPVYGISEDEGESR	bekker_jensen_2017	QE3_UPLC8_DBJ_SA_HCT116_Rep2_46frac	19968	0.000180747	colon
NEDD4L	ENSG00000049759	GAGSMATGIGEPVYGISEDEGESR	bekker_jensen_2017	QE3_UPLC9_DBJ_SA_Waters_70frac_no_concatenation_rep1	16792	1.31453e-05	cervix
NEDD4L	ENSG00000049759	GAGSMATGIGEPVYGISEDEGESR	bekker_jensen_2017	QE4_UPLC5_DBJ_SA_A549_REP1_46frac	19415	9.48107e-05	lung
NEDD4L	ENSG00000049759	GAGSMATGIGEPVYGISEDEGESR	bekker_jensen_2017	QE5_UPLC10_DBJ_SA_HCT116_REP1_46frac	17872	5.07542e-07	colon
NEDD4L	ENSG00000049759	GAGSMATGIGEPVYGISEDEGESR	bekker_jensen_2017	QE5_UPLC10_DBJ_SA_PROSTATE_Pt2_human_46frac	17951	1.8616e-06	prostate
NEDD4L	ENSG00000049759	GAGSMATGIGEPVYGISEDEGESR	carlyle_2017	SAMEA7710321	34863	1.32863e-07	brain
NEDD4L	ENSG00000049759	GAGSMATGIGEPVYGISEDEGESR	wang_2019	P013164	29769	1.80475e-08	testis
NHSL1	ENSG00000135540	CAGDIFGEIEGQAAAIGHR	bekker_jensen_2017	QE3_UPLC8_DBJ_SA_293_Rep1_46frac	27014	1.22564e-06	kidney
NHSL1	ENSG00000135540	CAGDIFGEIEGQAAAIGHR	bekker_jensen_2017	QE3_UPLC8_DBJ_SA_A549_Rep2_46frac	25426	4.51154e-07	lung
NHSL1	ENSG00000135540	CAGDIFGEIEGQAAAIGHR	bekker_jensen_2017	QE3_UPLC8_DBJ_SA_HCT116_Rep2_46frac	26994	3.44085e-09	colon
NHSL1	ENSG00000135540	CAGDIFGEIEGQAAAIGHR	bekker_jensen_2017	QE3_UPLC8_DBJ_SA_MCF7_Rep1_46frac	25270	1.72809e-07	breast
NHSL1	ENSG00000135540	CAGDIFGEIEGQAAAIGHR	bekker_jensen_2017	QE3_UPLC9_DBJ_SA_46fractions_Rep1	24772	1.39415e-08	cervix
NHSL1	ENSG00000135540	CAGDIFGEIEGQAAAIGHR	bekker_jensen_2017	QE3_UPLC9_DBJ_SA_Waters_70frac_no_concatenation_rep1	23223	6.49834e-09	cervix
NHSL1	ENSG00000135540	CAGDIFGEIEGQAAAIGHR	bekker_jensen_2017	QE4_UPLC5_DBJ_SA_A549_REP1_46frac	24818	2.19271e-06	lung
NHSL1	ENSG00000135540	CAGDIFGEIEGQAAAIGHR	bekker_jensen_2017	QE5_UPLC10_DBJ_SA_COLON_human_46frac	21363	3.80927e-07	colon
NHSL1	ENSG00000135540	CAGDIFGEIEGQAAAIGHR	bekker_jensen_2017	QE5_UPLC10_DBJ_SA_HCT116_REP1_46frac	24480	1.18893e-08	colon
NHSL1	ENSG00000135540	CAGDIFGEIEGQAAAIGHR	bekker_jensen_2017	QE5_UPLC10_DBJ_SA_MCF7_REP2_46frac	23534	1.56415e-07	breast
NHSL1	ENSG00000135540	CAGDIFGEIEGQAAAIGHR	wang_2019	P010747	46400	4.47037e-05	tonsil
NHSL1	ENSG00000135540	CAGDIFGEIEGQAAAIGHR	wang_2019	P013163	39631	8.37786e-06	lung
NIBAN2	ENSG00000136830	HIIAMGDVISTHIDDAR	bekker_jensen_2017	QE3_UPLC8_DBJ_SA_Hela_39frac_Trypsin	21247	8.39778e-07	cervix
NIBAN2	ENSG00000136830	HIIAMGDVISTHIDDAR	bekker_jensen_2017	QE3_UPLC9_DBJ_SA_Waters_70frac_no_concatenation_rep1	11103	5.93516e-10	cervix
NIBAN2	ENSG00000136830	HIIAMGDVISTHIDDARR	bekker_jensen_2017	QE3_UPLC8_DBJ_SA_Hela_39frac_Trypsin	26721	1.03345e-05	cervix
NIBAN2	ENSG00000136830	HIIAMGDVISTHIDDARR	bekker_jensen_2017	QE3_UPLC9_DBJ_SA_Waters_70frac_no_concatenation_rep1	8142	2.9493e-06	cervix
NIBAN2	ENSG00000136830	HIIAMGDVISTHIDDARR	bekker_jensen_2017	QE5_UPLC10_DBJ_SA_MCF7_REP2_46frac	11430	3.36509e-05	breast
NMRAL1	ENSG00000153406	TPAPPPTPR	carlyle_2017	SAMEA7710320	6745	1.36072e-06	brain
NMRAL1	ENSG00000153406	TPAPPPTPR	carlyle_2017	SAMEA7710323	5777	8.97221e-05	brain
NMRAL1	ENSG00000153406	TPAPPPTPR	carlyle_2017	SAMEA7710325	6239	3.19304e-05	brain
NMRAL1	ENSG00000153406	TPAPPPTPR	kim_2014	Adult_Pancreas_bRP_Elite_59	3910	1.45757e-07	pancreas
NPLOC4	ENSG00000182446	EAGAGAEAAAGSAR	kim_2014	Adult_CD8Tcells_Gel_Elite_44	2775	8.9e-05	CD8+_T_cells
NPLOC4	ENSG00000182446	EAGAGAEAAAGSAR	kim_2014	Adult_Frontalcortex_bRP_Elite_85	3264	0.00012801	frontal_cortex
NPLOC4	ENSG00000182446	EAGAGAEAAAGSAR	kim_2014	Adult_Liver_bRP_Elite_82	4076	1.5e-05	liver
NPLOC4	ENSG00000182446	EAGAGAEAAAGSAR	kim_2014	Fetal_Heart_Gel_Velos_73	1125	0.000184	fetal_heart
NPLOC4	ENSG00000182446	EAGAGAEAAAGSAR	wang_2019	P010738	2946	0.000116299	liver
NPLOC4	ENSG00000182446	EAGAGAEAAAGSAR	wang_2019	P012502	5200	3.71274e-05	liver
NPLOC4	ENSG00000182446	EAGAGAEAAAGSAR	wang_2019	P013128	4793	6.7e-05	stomach
NPLOC4	ENSG00000182446	EAGAGAEAAAGSAR	wang_2019	P013129	4573	2.00235e-05	brain
NPLOC4	ENSG00000182446	EAGAGAEAAAGSAR	wang_2019	P013163	4050	1.65709e-06	lung
NPLOC4	ENSG00000182446	EAGAGAEAAAGSAR	wang_2019	P013188	4402	8.17687e-06	small_intestine
NPLOC4	ENSG00000182446	EAGAGAEAAAGSAR	wang_2019	P015159	4392	3.1e-05	fat
NPLOC4	ENSG00000182446	EAGAGAEAAAGSAR	wang_2019	P015424	4621	4.98904e-05	adrenal_gland
NPLOC4	ENSG00000182446	EAGAGAEAAAGSARPIGR	bekker_jensen_2017	QE3_UPLC8_DBJ_SA_293_Rep1_46frac	5784	5.1912e-06	kidney
NPLOC4	ENSG00000182446	EAGAGAEAAAGSARPIGR	bekker_jensen_2017	QE3_UPLC8_DBJ_SA_A549_Rep2_46frac	5120	4.39967e-06	lung
NPLOC4	ENSG00000182446	EAGAGAEAAAGSARPIGR	bekker_jensen_2017	QE3_UPLC8_DBJ_SA_HCT116_Rep2_46frac	5395	1.85407e-06	colon
NPLOC4	ENSG00000182446	EAGAGAEAAAGSARPIGR	bekker_jensen_2017	QE3_UPLC8_DBJ_SA_Hela_39frac_Trypsin	6282	3.36641e-05	cervix
NPLOC4	ENSG00000182446	EAGAGAEAAAGSARPIGR	bekker_jensen_2017	QE3_UPLC8_DBJ_SA_MCF7_Rep1_46frac	5108	6.53533e-06	breast
NPLOC4	ENSG00000182446	EAGAGAEAAAGSARPIGR	bekker_jensen_2017	QE3_UPLC8_DBJ_SA_SH-SY5Y_Rep1_46frac	5523	4.25265e-05	bone_marrow
NPLOC4	ENSG00000182446	EAGAGAEAAAGSARPIGR	bekker_jensen_2017	QE3_UPLC9_DBJ_SA_46fractions_Rep1	4807	8.02412e-06	cervix
NPLOC4	ENSG00000182446	EAGAGAEAAAGSARPIGR	bekker_jensen_2017	QE3_UPLC9_DBJ_SA_Waters_70frac_no_concatenation_rep1	3295	1.06472e-05	cervix
NPLOC4	ENSG00000182446	EAGAGAEAAAGSARPIGR	bekker_jensen_2017	QE4_UPLC5_DBJ_SA_A549_REP1_46frac	4560	3.81331e-05	lung
NPLOC4	ENSG00000182446	EAGAGAEAAAGSARPIGR	bekker_jensen_2017	QE5_UPLC10_DBJ_SA_293_REP2_46frac	4382	9.24466e-06	kidney
NPLOC4	ENSG00000182446	EAGAGAEAAAGSARPIGR	bekker_jensen_2017	QE5_UPLC10_DBJ_SA_HCT116_REP1_46frac	4470	1.29095e-05	colon
NPLOC4	ENSG00000182446	EAGAGAEAAAGSARPIGR	bekker_jensen_2017	QE5_UPLC10_DBJ_SA_LIVER_human_46frac	3981	2.64412e-06	liver
NPLOC4	ENSG00000182446	EAGAGAEAAAGSARPIGR	bekker_jensen_2017	QE5_UPLC10_DBJ_SA_MCF7_REP2_46frac	4167	3.05545e-06	breast
NPLOC4	ENSG00000182446	EAGAGAEAAAGSARPIGR	bekker_jensen_2017	QE5_UPLC10_DBJ_SA_PROSTATE_Pt2_human_46frac	4204	2.2178e-05	prostate
NPLOC4	ENSG00000182446	EAGAGAEAAAGSARPIGR	bekker_jensen_2017	QE5_UPLC10_DBJ_SA_SH-SY5Y_REP2_46frac	4366	8.1884e-06	bone_marrow
NPLOC4	ENSG00000182446	EAGAGAEAAAGSARPIGR	kim_2014	Adult_Testis_bRP_Elite_68	5496	2.43315e-05	testis
NPLOC4	ENSG00000182446	EAGAGAEAAAGSARPIGR	kim_2014	Fetal_Ovary_bRP_Elite_25	3461	4.57533e-05	fetal_ovary
NPLOC4	ENSG00000182446	EAGAGAEAAAGSARPIGR	wang_2019	P010740	8985	5.1e-05	lung
NPLOC4	ENSG00000182446	EAGAGAEAAAGSARPIGR	wang_2019	P013114	11489	5.9313e-05	spleen
NPLOC4	ENSG00000182446	EAGAGAEAAAGSARPIGR	wang_2019	P013129	11791	6.53966e-05	brain
NPLOC4	ENSG00000182446	EAGAGAEAAAGSARPIGR	wang_2019	P013163	11000	6.71399e-05	lung
NPLOC4	ENSG00000182446	EAGAGAEAAAGSARPIGR	wang_2019	P013164	11920	3.9648e-05	testis
NPLOC4	ENSG00000182446	EAGAGAEAAAGSARPIGR	wang_2019	P013197	10108	2.34506e-05	gallbladder
NPLOC4	ENSG00000182446	EAGAGAEAAAGSARPIGR	wang_2019	P013559	10726	0.000106956	fallopian_tube
NPLOC4	ENSG00000182446	EAGAGAEAAAGSARPIGR	wang_2019	P013562	10267	0.000139483	smooth_muscle
NPLOC4	ENSG00000182446	EAGAGAEAAAGSARPIGR	wang_2019	P013681	9630	4.11139e-05	rectum
NPLOC4	ENSG00000182446	EAGAGAEAAAGSARPIGR	wang_2019	P015424	10509	6.64624e-05	adrenal_gland
NPLOC4	ENSG00000182446	GSSPEAGAAAMAESIIIR	bekker_jensen_2017	QE3_UPLC9_DBJ_SA_Waters_70frac_no_concatenation_rep1	23252	1.26895e-06	cervix
NPLOC4	ENSG00000182446	GSSPEAGAAAMAESIIIR	bekker_jensen_2017	QE5_UPLC10_DBJ_SA_HCT116_REP1_46frac	24858	8.37737e-07	colon
NPLOC4	ENSG00000182446	GSSPEAGAAAMAESIIIR	bekker_jensen_2017	QE5_UPLC10_DBJ_SA_MCF7_REP2_46frac	23847	1.50226e-05	breast
NPLOC4	ENSG00000182446	GSSPEAGAAAMAESIIIR	bekker_jensen_2017	QE5_UPLC10_DBJ_SA_SH-SY5Y_REP2_46frac	24761	1.75386e-05	bone_marrow
NPLOC4	ENSG00000182446	GSSPEAGAAAMAESIIIR	carlyle_2017	SAMEA7710320	47933	1.27739e-05	brain
NPLOC4	ENSG00000182446	GSSPEAGAAAMAESIIIR	carlyle_2017	SAMEA7710321	47961	3.77624e-06	brain
NPLOC4	ENSG00000182446	GSSPEAGAAAMAESIIIR	carlyle_2017	SAMEA7710322	48032	4.59685e-06	brain
NPLOC4	ENSG00000182446	GSSPEAGAAAMAESIIIR	carlyle_2017	SAMEA7710323	50533	0.000108199	brain
NPLOC4	ENSG00000182446	GSSPEAGAAAMAESIIIR	carlyle_2017	SAMEA7710325	48233	9.53622e-06	brain
NPLOC4	ENSG00000182446	GSSPEAGAAAMAESIIIR	kim_2014	Adult_Pancreas_bRP_Elite_59	18323	4.73038e-08	pancreas
NPLOC4	ENSG00000182446	GSSPEAGAAAMAESIIIR	kim_2014	Adult_Testis_bRP_Elite_68	17532	3.21164e-07	testis
NPLOC4	ENSG00000182446	GSSPEAGAAAMAESIIIR	wang_2019	P013163	41451	3.83933e-06	lung
NPLOC4	ENSG00000182446	GSSPEAGAAAMAESIIIR	wang_2019	P013385	41369	4.78963e-05	thyroid
NPLOC4	ENSG00000182446	GSSPEAGAAAMAESIIIR	wang_2019	P013680	41111	8.77225e-06	placenta
NR2F1	ENSG00000175745	SSSGAAEAVAAAAAAAAEAAAGVR	bekker_jensen_2017	QE3_UPLC8_DBJ_SA_HCT116_Rep2_46frac	26174	1.05303e-08	colon
NR2F1	ENSG00000175745	SSSGAAEAVAAAAAAAAEAAAGVR	bekker_jensen_2017	QE3_UPLC9_DBJ_SA_46fractions_Rep1	28916	4.82581e-08	cervix
NR2F1	ENSG00000175745	SSSGAAEAVAAAAAAAAEAAAGVR	bekker_jensen_2017	QE5_UPLC10_DBJ_SA_HCT116_REP1_46frac	25503	1.74627e-08	colon
NUDT4	ENSG00000173598	RPEQQQQQQEPASMMK	kim_2014	Adult_Frontalcortex_bRP_Elite_38	1370	1e-06	frontal_cortex
NUDT4	ENSG00000173598	RPEQQQQQQEPASMMK	kim_2014	Adult_Retina_bRP_Elite_64	2581	6.79591e-09	retina
NUDT4	ENSG00000173598	RPEQQQQQQEPASMMK	wang_2019	P013107	3968	1.59867e-05	tonsil
NUDT4	ENSG00000173598	RPEQQQQQQEPASMMK	wang_2019	P013114	1663	1.53238e-06	spleen
NUDT4	ENSG00000173598	RPEQQQQQQEPASMMK	wang_2019	P013129	1737	5.18855e-09	brain
NUDT4	ENSG00000173598	RPEQQQQQQEPASMMK	wang_2019	P013163	3850	5.442e-10	lung
NUDT4	ENSG00000173598	RPEQQQQQQEPASMMK	wang_2019	P013188	1792	5.88798e-09	small_intestine
NUDT4	ENSG00000173598	RPEQQQQQQEPASMMK	wang_2019	P013198	1690	7.4475e-07	esophagus
NUDT4	ENSG00000173598	RPEQQQQQQEPASMMK	wang_2019	P013201	1652	2.44521e-07	heart
NUDT4	ENSG00000173598	RPEQQQQQQEPASMMK	wang_2019	P013385	1669	1.92079e-07	thyroid
NUDT4	ENSG00000173598	RPEQQQQQQEPASMMK	wang_2019	P015159	3676	1.4e-05	fat
NUDT4	ENSG00000173598	RPEQQQQQQEPASMMK	wang_2019	P015160	8863	1.51743e-06	lymph_node
NUDT4	ENSG00000173598	RPEQQQQQQEPASMMK	wang_2019	P015161	6630	2.29799e-08	salivary_gland
NUDT4	ENSG00000173598	RPEQQQQQQEPASMMK	wang_2019	P015424	1744	1.93557e-05	adrenal_gland
NUDT4	ENSG00000173598	RRPEQQQQQQEPASMMK	kim_2014	Adult_Adrenalgland_Gel_Elite_49	988	8.1e-05	adrenal_gland
NUDT4	ENSG00000173598	RRPEQQQQQQEPASMMK	kim_2014	Adult_Bcells_bRP_Elite_75	3255	9.30615e-05	B_cells
NUDT4	ENSG00000173598	RRPEQQQQQQEPASMMK	kim_2014	Adult_CD8Tcells_bRP_Elite_77	3248	3.80996e-06	CD8+_T_cells
NUDT4	ENSG00000173598	RRPEQQQQQQEPASMMK	kim_2014	Adult_Frontalcortex_bRP_Elite_38	1317	7.2e-05	frontal_cortex
NUDT4	ENSG00000173598	RRPEQQQQQQEPASMMK	kim_2014	Adult_Frontalcortex_Gel_Elite_80	1395	6.45292e-05	frontal_cortex
NUDT4	ENSG00000173598	RRPEQQQQQQEPASMMK	kim_2014	Adult_Ovary_bRP_Elite_57	3121	1.15737e-05	ovary
NUDT4	ENSG00000173598	RRPEQQQQQQEPASMMK	kim_2014	Adult_Retina_bRP_Elite_64	3490	2.18234e-07	retina
NUDT4	ENSG00000173598	RRPEQQQQQQEPASMMK	kim_2014	Fetal_Gut_bRP_Elite_17	734	1.7e-05	fetal_gut
NUDT4	ENSG00000173598	RRPEQQQQQQEPASMMK	kim_2014	Fetal_Gut_bRP_Elite_18	722	2e-06	fetal_gut
NUP214	ENSG00000126883	HTEGGAMGDEMDAMIPER	bekker_jensen_2017	QE3_UPLC8_DBJ_SA_293_Rep1_46frac	18542	2.22621e-06	kidney
NUP214	ENSG00000126883	HTEGGAMGDEMDAMIPER	bekker_jensen_2017	QE3_UPLC8_DBJ_SA_A549_Rep2_46frac	16821	1.36231e-05	lung
NUP214	ENSG00000126883	HTEGGAMGDEMDAMIPER	bekker_jensen_2017	QE3_UPLC8_DBJ_SA_MCF7_Rep1_46frac	17320	7.68452e-06	breast
NUP214	ENSG00000126883	HTEGGAMGDEMDAMIPER	bekker_jensen_2017	QE3_UPLC8_DBJ_SA_SH-SY5Y_Rep1_46frac	17613	3.90215e-06	bone_marrow
NUP214	ENSG00000126883	HTEGGAMGDEMDAMIPER	bekker_jensen_2017	QE3_UPLC9_DBJ_SA_Waters_70frac_no_concatenation_rep1	14504	3.47843e-06	cervix
NUP214	ENSG00000126883	HTEGGAMGDEMDAMIPER	bekker_jensen_2017	QE5_UPLC10_DBJ_SA_293_REP2_46frac	15681	4.16481e-08	kidney
NUP214	ENSG00000126883	HTEGGAMGDEMDAMIPER	bekker_jensen_2017	QE5_UPLC10_DBJ_SA_HCT116_REP1_46frac	14783	2.44122e-06	colon
NUP214	ENSG00000126883	HTEGGAMGDEMDAMIPER	bekker_jensen_2017	QE5_UPLC10_DBJ_SA_MCF7_REP2_46frac	15459	4.22333e-05	breast
NUP214	ENSG00000126883	HTEGGAMGDEMDAMIPER	schiza_2019	PreV-013	4146	0.00014206	testis
NUP50	ENSG00000093000	NQDPASAAAAAEEVR	bekker_jensen_2017	QE3_UPLC8_DBJ_QC_HELA_39frac_Trypsin	12351	1.13592e-06	cervix
NUP50	ENSG00000093000	NQDPASAAAAAEEVRK	bekker_jensen_2017	QE3_UPLC8_DBJ_SA_293_Rep1_46frac	8601	3.58886e-08	kidney
NUP50	ENSG00000093000	NQDPASAAAAAEEVRK	bekker_jensen_2017	QE3_UPLC8_DBJ_SA_HCT116_Rep2_46frac	7913	7.07451e-08	colon
NUP50	ENSG00000093000	NQDPASAAAAAEEVRK	bekker_jensen_2017	QE3_UPLC8_DBJ_SA_MCF7_Rep1_46frac	8017	4.66614e-07	breast
NUP50	ENSG00000093000	NQDPASAAAAAEEVRK	bekker_jensen_2017	QE3_UPLC9_DBJ_SA_Waters_70frac_no_concatenation_rep1	5797	3.90378e-07	cervix
NUP50	ENSG00000093000	NQDPASAAAAAEEVRK	bekker_jensen_2017	QE5_UPLC10_DBJ_SA_HCT116_REP1_46frac	6380	2.89538e-07	colon
OXSR1	ENSG00000172939	GEETSEVSEFEGGPR	bekker_jensen_2017	QE5_UPLC10_DBJ_SA_MCF7_REP2_46frac	11108	2.61376e-06	breast
OXSR1	ENSG00000172939	GEETSEVSEFEGGPR	wang_2019	P013164	18950	1.15332e-06	testis
OXSR1	ENSG00000172939	GEETSEVSEFEGGPR	wang_2019	P013197	17952	9.76275e-05	gallbladder
OXSR1	ENSG00000172939	GEETSEVSEFEGGPR	wang_2019	P013680	19006	2.92744e-05	placenta
OXSR1	ENSG00000172939	GEETSEVSEFEGGPR	wang_2019	P015424	20033	6.83216e-06	adrenal_gland
PDLIM7	ENSG00000196923	ACIAPVQGAGIMDSFK	wang_2019	P010693	36630	4e-05	colon
PDLIM7	ENSG00000196923	ACIAPVQGAGIMDSFK	wang_2019	P010739	34813	3.6e-05	stomach
PDLIM7	ENSG00000196923	ACIAPVQGAGIMDSFK	wang_2019	P013187	30918	9.09209e-07	duodenum
PDLIM7	ENSG00000196923	ACIAPVQGAGIMDSFK	wang_2019	P013197	33878	7.45619e-06	gallbladder
PDLIM7	ENSG00000196923	ACIAPVQGAGIMDSFK	wang_2019	P013198	34119	1.06747e-05	esophagus
PDLIM7	ENSG00000196923	ACIAPVQGAGIMDSFK	wang_2019	P013562	36044	6.3392e-07	smooth_muscle
PDLIM7	ENSG00000196923	ACIAPVQGAGIMDSFK	wang_2019	P013681	35162	1.68616e-06	rectum
PFKFB3	ENSG00000170525	SPASVGISAPGGGPSGAAAK	bekker_jensen_2017	QE3_UPLC8_DBJ_SA_A549_Rep2_46frac	8524	2.28229e-07	lung
PFKFB3	ENSG00000170525	SPASVGISAPGGGPSGAAAK	bekker_jensen_2017	QE4_UPLC5_DBJ_SA_A549_REP1_46frac	7714	9.734e-06	lung
PFKFB3	ENSG00000170525	SPASVGISAPGGGPSGAAAK	bekker_jensen_2017	QE5_UPLC10_DBJ_SA_MCF7_REP2_46frac	7305	9.62169e-08	breast
PGBD5	ENSG00000177614	AAAGAMAEGGGGAR	bekker_jensen_2017	QE3_UPLC8_DBJ_SA_SH-SY5Y_Rep1_46frac	2363	6.66847e-06	bone_marrow
PGBD5	ENSG00000177614	AAAGAMAEGGGGAR	kim_2014	Adult_Frontalcortex_bRP_Elite_38	1215	2.3e-05	frontal_cortex
PGD	ENSG00000142657	GPAADIAIIGIAVMGQNIIINMNDHGFVVCAFNR	bekker_jensen_2017	QE3_UPLC8_DBJ_QC_HELA_39frac_Trypsin	35751	2.11806e-05	cervix
PGD	ENSG00000142657	GPAADIAIIGIAVMGQNIIINMNDHGFVVCAFNR	kim_2014	Fetal_Ovary_bRP_Elite_25	13408	7.31486e-06	fetal_ovary
PHF10	ENSG00000130024	AAAAAAAAAAAAAAGTR	bekker_jensen_2017	QE3_UPLC8_DBJ_SA_293_Rep1_46frac	11357	3.14099e-07	kidney
PHF10	ENSG00000130024	AAAAAAAAAAAAAAGTR	bekker_jensen_2017	QE3_UPLC8_DBJ_SA_A549_Rep2_46frac	10308	4.94326e-07	lung
PHF10	ENSG00000130024	AAAAAAAAAAAAAAGTR	bekker_jensen_2017	QE3_UPLC8_DBJ_SA_HCT116_Rep2_46frac	11314	8.21084e-09	colon
PHF10	ENSG00000130024	AAAAAAAAAAAAAAGTR	bekker_jensen_2017	QE3_UPLC8_DBJ_SA_MCF7_Rep1_46frac	10098	2.59893e-08	breast
PHF10	ENSG00000130024	AAAAAAAAAAAAAAGTR	bekker_jensen_2017	QE3_UPLC8_DBJ_SA_SH-SY5Y_Rep1_46frac	8165	5.08643e-08	bone_marrow
PHF10	ENSG00000130024	AAAAAAAAAAAAAAGTR	bekker_jensen_2017	QE5_UPLC10_DBJ_SA_293_REP2_46frac	9363	9.18744e-08	kidney
PHF10	ENSG00000130024	AAAAAAAAAAAAAAGTR	bekker_jensen_2017	QE5_UPLC10_DBJ_SA_COLON_human_46frac	8393	8.60833e-06	colon
PHF10	ENSG00000130024	AAAAAAAAAAAAAAGTR	bekker_jensen_2017	QE5_UPLC10_DBJ_SA_HCT116_REP1_46frac	9334	2.01135e-07	colon
PHF10	ENSG00000130024	AAAAAAAAAAAAAAGTR	bekker_jensen_2017	QE5_UPLC10_DBJ_SA_MCF7_REP2_46frac	9088	6.37868e-08	breast
PHF10	ENSG00000130024	AAAAAAAAAAAAAAGTR	bekker_jensen_2017	QE5_UPLC10_DBJ_SA_PROSTATE_Pt2_human_46frac	8050	3.28956e-06	prostate
PHF10	ENSG00000130024	AAAAAAAAAAAAAAGTR	bekker_jensen_2017	QE5_UPLC10_DBJ_SA_PROSTATE_Pt3_human_46frac	8284	4.19837e-06	prostate
PHF10	ENSG00000130024	AAAAAAAAAAAAAAGTR	bekker_jensen_2017	QE5_UPLC10_DBJ_SA_SH-SY5Y_REP2_46frac	7320	8.75849e-07	bone_marrow
PHF10	ENSG00000130024	AAAAAAAAAAAAAAGTR	carlyle_2017	SAMEA7710323	20899	6.5165e-06	brain
PHF10	ENSG00000130024	AAAAAAAAAAAAAAGTR	kim_2014	Fetal_Ovary_Gel_Velos_74	4555	6.6e-05	fetal_ovary
PHF10	ENSG00000130024	AAAAAAAAAAAAAAGTRR	bekker_jensen_2017	QE3_UPLC8_DBJ_SA_293_Rep1_46frac	8481	2.95953e-05	kidney
PHF10	ENSG00000130024	AAAAAAAAAAAAAAGTRR	bekker_jensen_2017	QE3_UPLC8_DBJ_SA_HCT116_Rep2_46frac	8610	5.66368e-06	colon
PHF10	ENSG00000130024	AAAAAAAAAAAAAAGTRR	bekker_jensen_2017	QE3_UPLC8_DBJ_SA_SH-SY5Y_Rep1_46frac	8945	8.23935e-06	bone_marrow
PHF10	ENSG00000130024	AAAAAAAAAAAAAAGTRR	bekker_jensen_2017	QE5_UPLC10_DBJ_SA_HCT116_REP1_46frac	7228	1.80476e-05	colon
PHF10	ENSG00000130024	AAAAAAAAAAAAAAGTRR	bekker_jensen_2017	QE5_UPLC10_DBJ_SA_SH-SY5Y_REP2_46frac	6847	1.28361e-05	bone_marrow
PHF10	ENSG00000130024	GAIGIMAAAAGPGAAISPRPCDSDPATPGAQSPK	bekker_jensen_2017	QE3_UPLC8_DBJ_SA_293_Rep1_46frac	17337	1.17334e-05	kidney
PHF10	ENSG00000130024	GAIGIMAAAAGPGAAISPRPCDSDPATPGAQSPK	bekker_jensen_2017	QE5_UPLC10_DBJ_SA_293_REP2_46frac	16160	1.68955e-06	kidney
PHLDA2	ENSG00000181649	AGAHRFPEPPRPAGISQPPGTHR	bekker_jensen_2017	QE3_UPLC9_DBJ_SA_46fractions_Rep1	6065	6.53665e-05	cervix
PHLDA2	ENSG00000181649	AIGAIQAIPAAQTPHAMSPPR	bekker_jensen_2017	QE3_UPLC8_DBJ_SA_HCT116_Rep2_46frac	12840	5.12306e-06	colon
PHLDA2	ENSG00000181649	AIGAIQAIPAAQTPHAMSPPR	bekker_jensen_2017	QE3_UPLC8_DBJ_SA_Hela_39frac_Trypsin	21841	2.12975e-05	cervix
PHLDA2	ENSG00000181649	AIGAIQAIPAAQTPHAMSPPR	bekker_jensen_2017	QE3_UPLC8_DBJ_SA_MCF7_Rep1_46frac	12219	8.16347e-07	breast
PHLDA2	ENSG00000181649	AIGAIQAIPAAQTPHAMSPPR	bekker_jensen_2017	QE3_UPLC9_DBJ_SA_Waters_70frac_no_concatenation_rep1	13438	5.23679e-07	cervix
PHLDA2	ENSG00000181649	AIGAIQAIPAAQTPHAMSPPR	bekker_jensen_2017	QE4_UPLC5_DBJ_SA_A549_REP1_46frac	12444	2.18589e-05	lung
PHLDA2	ENSG00000181649	AIGAIQAIPAAQTPHAMSPPR	bekker_jensen_2017	QE5_UPLC10_DBJ_SA_HCT116_REP1_46frac	12501	7.17267e-06	colon
PHLDA2	ENSG00000181649	AIGAIQAIPAAQTPHAMSPPR	bekker_jensen_2017	QE5_UPLC10_DBJ_SA_MCF7_REP2_46frac	11728	8.65192e-07	breast
PHLDA2	ENSG00000181649	GAEPAPSPPAIPIPVPR	bekker_jensen_2017	QE3_UPLC8_DBJ_SA_HCT116_Rep2_46frac	21576	0.000108462	colon
PHLDA2	ENSG00000181649	GAEPAPSPPAIPIPVPR	bekker_jensen_2017	QE5_UPLC10_DBJ_SA_HCT116_REP1_46frac	21001	1.58948e-05	colon
PHLDA2	ENSG00000181649	GAHIRPPEPVPR	bekker_jensen_2017	QE3_UPLC8_DBJ_SA_HCT116_Rep2_46frac	4082	1.54184e-05	colon
PHLDA2	ENSG00000181649	GAHIRPPEPVPR	bekker_jensen_2017	QE5_UPLC10_DBJ_SA_HCT116_REP1_46frac	3646	8.2821e-05	colon
PHLDA2	ENSG00000181649	QPPRAPQGAAIPIHPQGGIR	bekker_jensen_2017	QE5_UPLC10_DBJ_SA_HCT116_REP1_46frac	8128	0.000161475	colon
PICALM	ENSG00000073921	EPVGVGGAVGGGDPPAIGGPSPR	bekker_jensen_2017	QE3_UPLC8_DBJ_SA_A549_Rep2_46frac	14430	0.000180193	lung
PICALM	ENSG00000073921	EPVGVGGAVGGGDPPAIGGPSPR	bekker_jensen_2017	QE3_UPLC8_DBJ_SA_MCF7_Rep1_46frac	14710	1.93011e-06	breast
PICALM	ENSG00000073921	EPVGVGGAVGGGDPPAIGGPSPR	bekker_jensen_2017	QE5_UPLC10_DBJ_SA_MCF7_REP2_46frac	13510	5.57545e-08	breast
PICALM	ENSG00000073921	QAGKEPVGVGGAVGGGDPPAIGGPSPR	wang_2019	P010738	17880	0.000112008	liver
PICALM	ENSG00000073921	RIISGWGGGGAAEMSGQSITDR	bekker_jensen_2017	QE5_UPLC10_DBJ_SA_MCF7_REP2_46frac	14144	8.84335e-07	breast
PIDD1	ENSG00000177595	ATPGHTGCISPGCPDQPAR	bekker_jensen_2017	QE3_UPLC8_DBJ_SA_293_Rep1_46frac	5201	1.11405e-06	kidney
PIDD1	ENSG00000177595	ATPGHTGCISPGCPDQPAR	bekker_jensen_2017	QE5_UPLC10_DBJ_SA_293_REP2_46frac	3612	0.000153681	kidney
PIDD1	ENSG00000177595	GIPAAAAPVCPAASAAAAGGIIASEHSR	bekker_jensen_2017	QE3_UPLC8_DBJ_SA_293_Rep1_46frac	19343	5.98481e-06	kidney
PIDD1	ENSG00000177595	GIPAAAAPVCPAASAAAAGGIIASEHSR	bekker_jensen_2017	QE3_UPLC8_DBJ_SA_HCT116_Rep2_46frac	19437	8.03896e-05	colon
PIDD1	ENSG00000177595	GIPAAAAPVCPAASAAAAGGIIASEHSR	bekker_jensen_2017	QE3_UPLC8_DBJ_SA_SH-SY5Y_Rep1_46frac	19997	1.51795e-08	bone_marrow
PIDD1	ENSG00000177595	GIPAAAAPVCPAASAAAAGGIIASEHSR	bekker_jensen_2017	QE5_UPLC10_DBJ_SA_HCT116_REP1_46frac	18031	1.16359e-06	colon
PIDD1	ENSG00000177595	GIPAAAAPVCPAASAAAAGGIIASEHSR	bekker_jensen_2017	QE5_UPLC10_DBJ_SA_SH-SY5Y_REP2_46frac	18019	1.20581e-08	bone_marrow
PIDD1	ENSG00000177595	GIPAAAAPVCPAASAAAAGGIIASEHSR	wang_2019	P012502	34749	4.82639e-05	liver
PIDD1	ENSG00000177595	GIPAAAAPVCPAASAAAAGGIIASEHSR	wang_2019	P013107	33648	8.29607e-05	tonsil
PIDD1	ENSG00000177595	GIPAAAAPVCPAASAAAAGGIIASEHSR	wang_2019	P013197	32881	9.62582e-07	gallbladder
PIDD1	ENSG00000177595	GIPAAAAPVCPAASAAAAGGIIASEHSR	wang_2019	P013198	33630	4.3437e-08	esophagus
PIDD1	ENSG00000177595	GIPAAAAPVCPAASAAAAGGIIASEHSR	wang_2019	P013559	30752	7.86004e-08	fallopian_tube
PIDD1	ENSG00000177595	GIPAAAAPVCPAASAAAAGGIIASEHSR	wang_2019	P013675	32594	1.3037e-06	prostate
PIDD1	ENSG00000177595	GPSAAGGHPGPAASEPVIPPIPGPQR	bekker_jensen_2017	QE3_UPLC8_DBJ_SA_293_Rep1_46frac	15249	9.00203e-06	kidney
PIDD1	ENSG00000177595	GPSAAGGHPGPAASEPVIPPIPGPQR	bekker_jensen_2017	QE3_UPLC8_DBJ_SA_HCT116_Rep2_46frac	15432	3.01557e-07	colon
PIDD1	ENSG00000177595	GPSAAGGHPGPAASEPVIPPIPGPQR	bekker_jensen_2017	QE3_UPLC8_DBJ_SA_Hela_39frac_Trypsin	30693	3.18247e-05	cervix
PIDD1	ENSG00000177595	GPSAAGGHPGPAASEPVIPPIPGPQR	bekker_jensen_2017	QE3_UPLC8_DBJ_SA_SH-SY5Y_Rep1_46frac	15506	2.21816e-05	bone_marrow
PIDD1	ENSG00000177595	GPSAAGGHPGPAASEPVIPPIPGPQR	bekker_jensen_2017	QE5_UPLC10_DBJ_SA_SH-SY5Y_REP2_46frac	14530	1.9979e-06	bone_marrow
PIDD1	ENSG00000177595	GPSAAGGHPGPAASEPVIPPIPGPQR	wang_2019	P010694	31334	2.51337e-07	tonsil
PIDD1	ENSG00000177595	GPSAAGGHPGPAASEPVIPPIPGPQR	wang_2019	P010747	28844	2.58742e-06	tonsil
PIDD1	ENSG00000177595	GPSAAGGHPGPAASEPVIPPIPGPQR	wang_2019	P013107	28971	4.32149e-05	tonsil
PIDD1	ENSG00000177595	GPSAAGGHPGPAASEPVIPPIPGPQR	wang_2019	P013129	26165	0.000180098	brain
PIDD1	ENSG00000177595	GPSAAGGHPGPAASEPVIPPIPGPQR	wang_2019	P013164	31059	2.65614e-06	testis
PIDD1	ENSG00000177595	GPSAAGGHPGPAASEPVIPPIPGPQR	wang_2019	P013187	25897	1.48635e-06	duodenum
PIDD1	ENSG00000177595	GPSAAGGHPGPAASEPVIPPIPGPQR	wang_2019	P013188	31737	3.10414e-06	small_intestine
PIDD1	ENSG00000177595	GPSAAGGHPGPAASEPVIPPIPGPQR	wang_2019	P013198	28204	4.62279e-05	esophagus
PIDD1	ENSG00000177595	GPSAAGGHPGPAASEPVIPPIPGPQR	wang_2019	P013387	29376	6.03948e-07	colon
PIDD1	ENSG00000177595	GPSAAGGHPGPAASEPVIPPIPGPQR	wang_2019	P013677	27384	8e-06	appendix
PIDD1	ENSG00000177595	GPSAAGGHPGPAASEPVIPPIPGPQR	wang_2019	P013679	27945	0.000128856	ovary
PIDD1	ENSG00000177595	GPSAAGGHPGPAASEPVIPPIPGPQR	wang_2019	P013681	28218	2.85677e-06	rectum
PIDD1	ENSG00000177595	GPSAAGGHPGPAASEPVIPPIPGPQRR	bekker_jensen_2017	QE3_UPLC8_DBJ_SA_293_Rep1_46frac	12937	3.78692e-07	kidney
PIDD1	ENSG00000177595	GPSAAGGHPGPAASEPVIPPIPGPQRR	bekker_jensen_2017	QE3_UPLC8_DBJ_SA_HCT116_Rep2_46frac	12918	6.63681e-07	colon
PIDD1	ENSG00000177595	GPSAAGGHPGPAASEPVIPPIPGPQRR	bekker_jensen_2017	QE3_UPLC8_DBJ_SA_SH-SY5Y_Rep1_46frac	12749	2.65108e-05	bone_marrow
PIDD1	ENSG00000177595	GPSAAGGHPGPAASEPVIPPIPGPQRR	bekker_jensen_2017	QE5_UPLC10_DBJ_SA_293_REP2_46frac	11803	3.1864e-05	kidney
PIDD1	ENSG00000177595	GPSAAGGHPGPAASEPVIPPIPGPQRR	bekker_jensen_2017	QE5_UPLC10_DBJ_SA_HCT116_REP1_46frac	11688	7.7243e-07	colon
PIDD1	ENSG00000177595	RVQGAAFPGRQPAEIGPVPR	bekker_jensen_2017	QE5_UPLC10_DBJ_SA_HCT116_REP1_46frac	8841	7.71943e-05	colon
PKLR	ENSG00000143627	EVCSGMEGPAGYIR	wang_2019	P010748	24678	0.000107885	liver
PKLR	ENSG00000143627	EVCSGMEGPAGYIR	wang_2019	P012502	25741	2.74413e-05	liver
PLCB3	ENSG00000149782	AMAGAQPGVHAIQIEPPTVVETIR	bekker_jensen_2017	QE3_UPLC8_DBJ_SA_A549_Rep2_46frac	20479	6.01061e-06	lung
PLCB3	ENSG00000149782	AMAGAQPGVHAIQIEPPTVVETIR	bekker_jensen_2017	QE3_UPLC8_DBJ_SA_MCF7_Rep1_46frac	20935	1.0172e-05	breast
PLCB3	ENSG00000149782	AMAGAQPGVHAIQIEPPTVVETIR	bekker_jensen_2017	QE3_UPLC9_DBJ_SA_Waters_70frac_no_concatenation_rep1	20779	3.7998e-07	cervix
PLCB3	ENSG00000149782	AMAGAQPGVHAIQIEPPTVVETIR	bekker_jensen_2017	QE4_UPLC5_DBJ_SA_A549_REP1_46frac	20455	2.14771e-06	lung
PLCB3	ENSG00000149782	AMAGAQPGVHAIQIEPPTVVETIRR	wang_2019	P013188	35575	4.32643e-05	small_intestine
PPIA	ENSG00000196262	FADATAEENRVIIAMVNPTVFFDIAVDGEPIGR	bekker_jensen_2017	QE5_UPLC10_DBJ_SA_SH-SY5Y_REP2_46frac	27014	3.11209e-05	bone_marrow
PPIA	ENSG00000196262	FADATAEENRVIIAMVNPTVFFDIAVDGEPIGR	wang_2019	P013129	47895	3.30825e-05	brain
PPIA	ENSG00000196262	FADATAEENRVIIAMVNPTVFFDIAVDGEPIGR	wang_2019	P013385	51032	0.000186327	thyroid
PPP1R14B	ENSG00000173457	RSHVAPAAAMADSGTAGGAAIAAPAPGPGSGGPGPR	bekker_jensen_2017	QE3_UPLC8_DBJ_SA_293_Rep1_46frac	11181	2.33056e-09	kidney
PPP1R14B	ENSG00000173457	RSHVAPAAAMADSGTAGGAAIAAPAPGPGSGGPGPR	bekker_jensen_2017	QE3_UPLC8_DBJ_SA_A549_Rep2_46frac	10380	2.47453e-10	lung
PPP1R14B	ENSG00000173457	RSHVAPAAAMADSGTAGGAAIAAPAPGPGSGGPGPR	bekker_jensen_2017	QE3_UPLC8_DBJ_SA_HCT116_Rep2_46frac	10780	7.31962e-11	colon
PPP1R14B	ENSG00000173457	RSHVAPAAAMADSGTAGGAAIAAPAPGPGSGGPGPR	bekker_jensen_2017	QE3_UPLC8_DBJ_SA_Hela_39frac_Trypsin	24699	1.04191e-09	cervix
PPP1R14B	ENSG00000173457	RSHVAPAAAMADSGTAGGAAIAAPAPGPGSGGPGPR	bekker_jensen_2017	QE3_UPLC8_DBJ_SA_MCF7_Rep1_46frac	10787	1.56128e-09	breast
PPP1R14B	ENSG00000173457	RSHVAPAAAMADSGTAGGAAIAAPAPGPGSGGPGPR	bekker_jensen_2017	QE3_UPLC8_DBJ_SA_SH-SY5Y_Rep1_46frac	11314	5.45077e-12	bone_marrow
PPP1R14B	ENSG00000173457	RSHVAPAAAMADSGTAGGAAIAAPAPGPGSGGPGPR	bekker_jensen_2017	QE3_UPLC9_DBJ_SA_46fractions_Rep1	10320	4.67676e-08	cervix
PPP1R14B	ENSG00000173457	RSHVAPAAAMADSGTAGGAAIAAPAPGPGSGGPGPR	bekker_jensen_2017	QE3_UPLC9_DBJ_SA_Waters_70frac_no_concatenation_rep1	6940	4.35262e-11	cervix
PPP1R14B	ENSG00000173457	RSHVAPAAAMADSGTAGGAAIAAPAPGPGSGGPGPR	bekker_jensen_2017	QE4_UPLC5_DBJ_SA_A549_REP1_46frac	10300	1.90725e-09	lung
PPP1R14B	ENSG00000173457	RSHVAPAAAMADSGTAGGAAIAAPAPGPGSGGPGPR	bekker_jensen_2017	QE5_UPLC10_DBJ_SA_HCT116_REP1_46frac	10056	2.256e-09	colon
PPP1R14B	ENSG00000173457	RSHVAPAAAMADSGTAGGAAIAAPAPGPGSGGPGPR	bekker_jensen_2017	QE5_UPLC10_DBJ_SA_MCF7_REP2_46frac	10299	1.69831e-08	breast
PPP1R14B	ENSG00000173457	RSHVAPAAAMADSGTAGGAAIAAPAPGPGSGGPGPR	bekker_jensen_2017	QE5_UPLC10_DBJ_SA_SH-SY5Y_REP2_46frac	9558	1.06161e-11	bone_marrow
PPP1R14B	ENSG00000173457	SHVAPAAAMADSGTAGGAAIAAPAPGPGSGGPGPR	bekker_jensen_2017	QE3_UPLC8_DBJ_SA_293_Rep1_46frac	13666	8.38125e-09	kidney
PPP1R14B	ENSG00000173457	SHVAPAAAMADSGTAGGAAIAAPAPGPGSGGPGPR	bekker_jensen_2017	QE3_UPLC8_DBJ_SA_HCT116_Rep2_46frac	13264	8.33848e-08	colon
PPP1R14B	ENSG00000173457	SHVAPAAAMADSGTAGGAAIAAPAPGPGSGGPGPR	bekker_jensen_2017	QE3_UPLC8_DBJ_SA_Hela_39frac_Trypsin	28788	3.2414e-10	cervix
PPP1R14B	ENSG00000173457	SHVAPAAAMADSGTAGGAAIAAPAPGPGSGGPGPR	bekker_jensen_2017	QE3_UPLC8_DBJ_SA_SH-SY5Y_Rep1_46frac	13776	1.50399e-05	bone_marrow
PPP1R14B	ENSG00000173457	SHVAPAAAMADSGTAGGAAIAAPAPGPGSGGPGPR	bekker_jensen_2017	QE3_UPLC9_DBJ_SA_Waters_70frac_no_concatenation_rep1	11586	2.675e-09	cervix
PPP1R14B	ENSG00000173457	SHVAPAAAMADSGTAGGAAIAAPAPGPGSGGPGPR	bekker_jensen_2017	QE5_UPLC10_DBJ_SA_293_REP2_46frac	12666	1.52425e-08	kidney
PPP1R14B	ENSG00000173457	SHVAPAAAMADSGTAGGAAIAAPAPGPGSGGPGPR	bekker_jensen_2017	QE5_UPLC10_DBJ_SA_MCF7_REP2_46frac	12588	2.13974e-07	breast
PPP1R14B	ENSG00000173457	SHVAPAAAMADSGTAGGAAIAAPAPGPGSGGPGPR	wang_2019	P010738	18605	8.7918e-05	liver
PPP1R14B	ENSG00000173457	SHVAPAAAMADSGTAGGAAIAAPAPGPGSGGPGPR	wang_2019	P010747	22458	3.11321e-05	tonsil
PPP1R14B	ENSG00000173457	SHVAPAAAMADSGTAGGAAIAAPAPGPGSGGPGPR	wang_2019	P010748	20785	7.85512e-05	liver
PPP1R14B	ENSG00000173457	SHVAPAAAMADSGTAGGAAIAAPAPGPGSGGPGPR	wang_2019	P013129	23684	6.69064e-08	brain
PPP1R14B	ENSG00000173457	SHVAPAAAMADSGTAGGAAIAAPAPGPGSGGPGPR	wang_2019	P013163	19174	3.39856e-08	lung
PPP1R14B	ENSG00000173457	SHVAPAAAMADSGTAGGAAIAAPAPGPGSGGPGPR	wang_2019	P013188	20481	5.61689e-06	small_intestine
PPP1R14B	ENSG00000173457	SHVAPAAAMADSGTAGGAAIAAPAPGPGSGGPGPR	wang_2019	P013680	17717	3.09365e-08	placenta
PPP1R14B	ENSG00000173457	SHVAPAAAMADSGTAGGAAIAAPAPGPGSGGPGPR	wang_2019	P015424	19272	3.04043e-05	adrenal_gland
PPP1R14B	ENSG00000173457	SHVAPAAAMADSGTAGGAAIAAPAPGPGSGGPGPR	wang_2019	P018020	27062	2.25985e-06	pituitary_gland
PPP1R1B	ENSG00000131771	EPGGAPSPGADPPPAPAPSPR	carlyle_2017	SAMEA7710320	16306	3.52248e-07	brain
PPP1R1B	ENSG00000131771	EPGGAPSPGADPPPAPAPSPR	carlyle_2017	SAMEA7710322	15667	3.71872e-05	brain
PPP1R1B	ENSG00000131771	EPGGAPSPGADPPPAPAPSPR	carlyle_2017	SAMEA7710323	15894	3.60133e-06	brain
PPP1R1B	ENSG00000131771	EPGGAPSPGADPPPAPAPSPR	kim_2014	Adult_Frontalcortex_bRP_Elite_85	6827	4.73569e-05	frontal_cortex
PPP1R1B	ENSG00000131771	EPGGAPSPGADPPPAPAPSPR	kim_2014	Adult_Pancreas_bRP_Elite_59	7022	1.54088e-07	pancreas
PPP1R1B	ENSG00000131771	EPGGAPSPGADPPPAPAPSPR	wang_2019	P013128	15483	1e-05	stomach
PPP1R1B	ENSG00000131771	EPGGAPSPGADPPPAPAPSPR	wang_2019	P013129	13034	1.24523e-07	brain
PPP1R1B	ENSG00000131771	EPGGAPSPGADPPPAPAPSPR	wang_2019	P013187	12701	1.58591e-05	duodenum
PPP1R1B	ENSG00000131771	EPGGAPSPGADPPPAPAPSPR	wang_2019	P013678	14647	0.000157423	pancreas
PPP1R1B	ENSG00000131771	EPGGAPSPGADPPPAPAPSPR	wang_2019	P015161	15288	1.33689e-06	salivary_gland
PPP1R1B	ENSG00000131771	GASPESREPGGAPSPGADPPPAPAPSPR	bekker_jensen_2017	QE5_UPLC10_DBJ_SA_COLON_human_46frac	7356	2.08037e-05	colon
PPP1R2	ENSG00000184203	QPERPAMAASTASHRPIK	bekker_jensen_2017	QE3_UPLC8_DBJ_SA_MCF7_Rep1_46frac	2757	8.8116e-07	breast
PPP1R2	ENSG00000184203	QPERPAMAASTASHRPIK	kim_2014	Fetal_Heart_Gel_Velos_73	1043	8.8e-05	fetal_heart
PPP1R3D	ENSG00000132825	IISTEGAVAGSGGR	bekker_jensen_2017	QE3_UPLC8_DBJ_SA_MCF7_Rep1_46frac	6362	6.2283e-06	breast
PPP1R3D	ENSG00000132825	IISTEGAVAGSGGR	bekker_jensen_2017	QE5_UPLC10_DBJ_SA_MCF7_REP2_46frac	5532	0.00011453	breast
PREB	ENSG00000138073	GVGSAPGGDGAEFTSR	bekker_jensen_2017	QE3_UPLC8_DBJ_SA_MCF7_Rep1_46frac	8098	3.67013e-06	breast
PREB	ENSG00000138073	GVGSAPGGDGAEFTSR	bekker_jensen_2017	QE5_UPLC10_DBJ_SA_293_REP2_46frac	7073	1.35952e-05	kidney
PREB	ENSG00000138073	GVGSAPGGDGAEFTSR	bekker_jensen_2017	QE5_UPLC10_DBJ_SA_MCF7_REP2_46frac	6436	6.85665e-06	breast
PRKAR1A	ENSG00000108946	TMESGSTAASEEAR	kim_2014	Adult_Testis_bRP_Elite_68	4108	2.19479e-06	testis
PRKAR1A	ENSG00000108946	TMESGSTAASEEAR	wang_2019	P010747	3317	0.000171306	tonsil
PRKAR1A	ENSG00000108946	TMESGSTAASEEAR	wang_2019	P010748	3426	4.27036e-05	liver
PRKAR1A	ENSG00000108946	TMESGSTAASEEAR	wang_2019	P013129	5885	2.34056e-06	brain
PRKAR1A	ENSG00000108946	TMESGSTAASEEAR	wang_2019	P013163	4992	6.83352e-08	lung
PRKAR1A	ENSG00000108946	TMESGSTAASEEAR	wang_2019	P013198	2976	1.90206e-05	esophagus
PRKAR1A	ENSG00000108946	TMESGSTAASEEAR	wang_2019	P013201	5044	8.3591e-07	heart
PRKAR1A	ENSG00000108946	TMESGSTAASEEAR	wang_2019	P013387	5397	8.95969e-06	colon
PRKAR1A	ENSG00000108946	TMESGSTAASEEAR	wang_2019	P013677	4885	1e-05	appendix
PRKAR1A	ENSG00000108946	TMESGSTAASEEAR	wang_2019	P015159	4969	1.9e-05	fat
PRKAR1A	ENSG00000108946	TMESGSTAASEEAR	wang_2019	P015161	4301	8.31287e-05	salivary_gland
PRKAR1A	ENSG00000108946	TMESGSTAASEEAR	wang_2019	P015424	3143	8.88108e-05	adrenal_gland
PRKAR1A	ENSG00000108946	TMESGSTAASEEAR	wang_2019	P018020	11218	3.33136e-05	pituitary_gland
PRKAR2A	ENSG00000114302	RPNPSIPSAAAGMSHIQIPPGITEIIQGYTVEVIR	wang_2019	P013675	50412	2.8566e-05	prostate
PRKAR2A	ENSG00000114302	RPNPSIPSAAAGMSHIQIPPGITEIIQGYTVEVIR	wang_2019	P015161	51486	0.000190081	salivary_gland
PRKCH	ENSG00000027075	IEGTVGIPRPAEGSAAGSPPFHIGR	wang_2019	P013163	32416	0.000109663	lung
PRKCH	ENSG00000027075	IEGTVGIPRPAEGSAAGSPPFHIGR	wang_2019	P013386	27697	1.00153e-05	endometrium
PRKCH	ENSG00000027075	SPTEEAEWPVEGR	bekker_jensen_2017	QE3_UPLC9_DBJ_SA_Waters_70frac_no_concatenation_rep1	11626	4.96553e-05	cervix
PRKCH	ENSG00000027075	SPTEEAEWPVEGR	bekker_jensen_2017	QE5_UPLC10_DBJ_SA_293_REP2_46frac	13000	1.45137e-05	kidney
PRKCH	ENSG00000027075	SPTEEAEWPVEGR	bekker_jensen_2017	QE5_UPLC10_DBJ_SA_HCT116_REP1_46frac	11985	0.000122529	colon
PRKCH	ENSG00000027075	SPTEEAEWPVEGR	kim_2014	Adult_CD8Tcells_bRP_Elite_77	8897	1.7462e-06	CD8+_T_cells
PTMS	ENSG00000159335	IPASPGPGPGTMSEK	bekker_jensen_2017	QE3_UPLC8_DBJ_SA_A549_Rep2_46frac	7459	6.87259e-06	lung
PTMS	ENSG00000159335	IPASPGPGPGTMSEK	bekker_jensen_2017	QE3_UPLC8_DBJ_SA_HCT116_Rep2_46frac	7661	4.92999e-06	colon
PTMS	ENSG00000159335	IPASPGPGPGTMSEK	bekker_jensen_2017	QE3_UPLC8_DBJ_SA_Hela_39frac_Trypsin	8944	0.000141168	cervix
PTMS	ENSG00000159335	IPASPGPGPGTMSEK	bekker_jensen_2017	QE3_UPLC8_DBJ_SA_MCF7_Rep1_46frac	7926	1.90878e-06	breast
PTMS	ENSG00000159335	IPASPGPGPGTMSEK	bekker_jensen_2017	QE3_UPLC8_DBJ_SA_SH-SY5Y_Rep1_46frac	7971	3.49853e-05	bone_marrow
PTMS	ENSG00000159335	IPASPGPGPGTMSEK	bekker_jensen_2017	QE3_UPLC9_DBJ_SA_46fractions_Rep1	6984	9.70938e-06	cervix
PTMS	ENSG00000159335	IPASPGPGPGTMSEK	bekker_jensen_2017	QE3_UPLC9_DBJ_SA_Waters_70frac_no_concatenation_rep1	7361	2.01489e-07	cervix
PTMS	ENSG00000159335	IPASPGPGPGTMSEK	bekker_jensen_2017	QE4_UPLC5_DBJ_SA_A549_REP1_46frac	6963	1.84768e-06	lung
PTMS	ENSG00000159335	IPASPGPGPGTMSEK	bekker_jensen_2017	QE5_UPLC10_DBJ_SA_HCT116_REP1_46frac	6766	3.20004e-05	colon
PTMS	ENSG00000159335	IPASPGPGPGTMSEK	bekker_jensen_2017	QE5_UPLC10_DBJ_SA_LIVER_human_46frac	6397	9.56239e-06	liver
PTMS	ENSG00000159335	IPASPGPGPGTMSEK	bekker_jensen_2017	QE5_UPLC10_DBJ_SA_SH-SY5Y_REP2_46frac	6716	2.8446e-05	bone_marrow
PTMS	ENSG00000159335	IPASPGPGPGTMSEK	kim_2014	Adult_Liver_bRP_Elite_82	7692	4e-06	liver
PTMS	ENSG00000159335	IPASPGPGPGTMSEK	kim_2014	Adult_Retina_bRP_Elite_64	7110	2.70764e-05	retina
PTMS	ENSG00000159335	IPASPGPGPGTMSEK	kim_2014	Fetal_Liver_bRP_Elite_22	3090	4.573e-05	fetal_liver
PTMS	ENSG00000159335	IPASPGPGPGTMSEK	wang_2019	P010738	11552	8.32964e-05	liver
PTMS	ENSG00000159335	IPASPGPGPGTMSEK	wang_2019	P010748	12162	1.69676e-05	liver
PTMS	ENSG00000159335	IPASPGPGPGTMSEK	wang_2019	P012502	15718	3.22346e-05	liver
PTMS	ENSG00000159335	IPASPGPGPGTMSEK	wang_2019	P013127	14455	5.04024e-05	liver
PTMS	ENSG00000159335	VSAPDPPPPHPAR	wang_2019	P012502	9813	2.84488e-05	liver
PTMS	ENSG00000159335	VSAPDPPPPHPAR	wang_2019	P013127	8866	2.38457e-05	liver
PTMS	ENSG00000159335	VSAPDPPPPHPAR	wang_2019	P013163	8977	2.84019e-05	lung
PTMS	ENSG00000159335	VSAPDPPPPHPAR	wang_2019	P013198	7956	8.07286e-05	esophagus
PTMS	ENSG00000159335	VSAPDPPPPHPAR	wang_2019	P013385	8884	0.000124685	thyroid
PTMS	ENSG00000159335	VSAPDPPPPHPAR	wang_2019	P013386	7037	3.87106e-05	endometrium
PTMS	ENSG00000159335	VSAPDPPPPHPAR	wang_2019	P013387	8832	0.000196487	colon
PTMS	ENSG00000159335	VSAPDPPPPHPAR	wang_2019	P013681	8507	7.2925e-05	rectum
PURA	ENSG00000185129	AAAAEATEAAGGAAGGGGAAAER	wang_2019	P013201	8408	3.15207e-08	heart
PURA	ENSG00000185129	AAAAEATEAAGGAAGGGGAAAER	wang_2019	P013678	9178	3.69588e-08	pancreas
PURA	ENSG00000185129	AAAAEATEAAGGAAGGGGAAAER	wang_2019	P018020	16839	9.23348e-07	pituitary_gland
PURA	ENSG00000185129	AAAAEATEAAGGAAGGGGAAAER	wang_2019	P018021	16914	3.1962e-06	pituitary_gland
RAB11A	ENSG00000103769	VTPAATPPGPTDTTAAPAISIIGR	bekker_jensen_2017	QE5_UPLC10_DBJ_SA_293_REP2_46frac	20097	1.0069e-06	kidney
RAB11A	ENSG00000103769	VTPAATPPGPTDTTAAPAISIIGR	bekker_jensen_2017	QE5_UPLC10_DBJ_SA_COLON_human_46frac	16658	2.26572e-06	colon
RAB11A	ENSG00000103769	VTPAATPPGPTDTTAAPAISIIGR	bekker_jensen_2017	QE5_UPLC10_DBJ_SA_HCT116_REP1_46frac	20308	2.84723e-07	colon
RAB11A	ENSG00000103769	VTPAATPPGPTDTTAAPAISIIGR	bekker_jensen_2017	QE5_UPLC10_DBJ_SA_SH-SY5Y_REP2_46frac	20276	1.71829e-05	bone_marrow
RAB11A	ENSG00000103769	VTPAATPPGPTDTTAAPAISIIGR	kim_2014	Adult_Ovary_Gel_Elite_58	13768	0.000182	ovary
RAB11A	ENSG00000103769	VTPAATPPGPTDTTAAPAISIIGR	kim_2014	Adult_Testis_bRP_Elite_68	14624	2.46976e-06	testis
RAB11A	ENSG00000103769	VTPAATPPGPTDTTAAPAISIIGR	schiza_2019	PI-401	21937	9.43911e-06	testis
RAB11A	ENSG00000103769	VTPAATPPGPTDTTAAPAISIIGR	schiza_2019	PI-656	22298	2.99048e-05	testis
RAB11A	ENSG00000103769	VTPAATPPGPTDTTAAPAISIIGR	schiza_2019	PI-702	22760	2.61326e-07	testis
RAB11A	ENSG00000103769	VTPAATPPGPTDTTAAPAISIIGR	schiza_2019	PI-714	22804	1.4e-05	testis
RAB11A	ENSG00000103769	VTPAATPPGPTDTTAAPAISIIGR	schiza_2019	PreV-012	21944	3.3e-05	testis
RAB11A	ENSG00000103769	VTPAATPPGPTDTTAAPAISIIGR	schiza_2019	PreV-013	22340	7.42138e-05	testis
RAB11A	ENSG00000103769	VTPAATPPGPTDTTAAPAISIIGR	wang_2019	P013163	43184	6.3838e-05	lung
RAB11A	ENSG00000103769	VTPAATPPGPTDTTAAPAISIIGR	wang_2019	P013201	38653	4.62137e-05	heart
RAB11A	ENSG00000103769	VTPAATPPGPTDTTAAPAISIIGR	wang_2019	P013675	37903	0.000128934	prostate
RAB11A	ENSG00000103769	VTPAATPPGPTDTTAAPAISIIGR	wang_2019	P013680	38668	3.95126e-05	placenta
RAB11A	ENSG00000103769	VTPAATPPGPTDTTAAPAISIIGR	wang_2019	P015161	39632	5.80334e-05	salivary_gland
RABEP1	ENSG00000029725	IVMAQPGPASQPDVSIQQR	bekker_jensen_2017	QE3_UPLC8_DBJ_SA_293_Rep1_46frac	13855	2.6858e-05	kidney
RABEP1	ENSG00000029725	IVMAQPGPASQPDVSIQQR	bekker_jensen_2017	QE5_UPLC10_DBJ_SA_293_REP2_46frac	12600	3.66656e-06	kidney
RABEP1	ENSG00000029725	IVMAQPGPASQPDVSIQQR	bekker_jensen_2017	QE5_UPLC10_DBJ_SA_HCT116_REP1_46frac	12628	1.37105e-06	colon
RABEP1	ENSG00000029725	IVMAQPGPASQPDVSIQQR	bekker_jensen_2017	QE5_UPLC10_DBJ_SA_MCF7_REP2_46frac	12998	7.99138e-06	breast
RABEP1	ENSG00000029725	IVMAQPGPASQPDVSIQQR	bekker_jensen_2017	QE5_UPLC10_DBJ_SA_SH-SY5Y_REP2_46frac	12860	4.01965e-07	bone_marrow
RABEP1	ENSG00000029725	IVMAQPGPASQPDVSIQQR	wang_2019	P010694	26744	6.49514e-08	tonsil
RABEP1	ENSG00000029725	IVMAQPGPASQPDVSIQQR	wang_2019	P013129	25642	0.000119057	brain
RABEP1	ENSG00000029725	IVMAQPGPASQPDVSIQQR	wang_2019	P013201	24502	7.05108e-07	heart
RANGAP1	ENSG00000100401	SPGEPTSIVNMASEDIAK	bekker_jensen_2017	QE3_UPLC8_DBJ_SA_293_Rep1_46frac	22117	3.62791e-07	kidney
RANGAP1	ENSG00000100401	SPGEPTSIVNMASEDIAK	bekker_jensen_2017	QE3_UPLC9_DBJ_SA_46fractions_Rep1	18866	0.00016573	cervix
RANGAP1	ENSG00000100401	SPGEPTSIVNMASEDIAK	bekker_jensen_2017	QE5_UPLC10_DBJ_SA_HCT116_REP1_46frac	20112	0.000196495	colon
RANGAP1	ENSG00000100401	SPGEPTSIVNMASEDIAK	bekker_jensen_2017	QE5_UPLC10_DBJ_SA_MCF7_REP2_46frac	19681	4.07155e-06	breast
RANGAP1	ENSG00000100401	SPGEPTSIVNMASEDIAK	kim_2014	Adult_Testis_bRP_Elite_68	12274	5.22853e-08	testis
RBM27	ENSG00000091009	ARIPCTMIIEDVDAIK	bekker_jensen_2017	QE3_UPLC8_DBJ_SA_A549_Rep2_46frac	23295	5.67081e-05	lung
RBM27	ENSG00000091009	ARIPCTMIIEDVDAIK	bekker_jensen_2017	QE3_UPLC8_DBJ_SA_HCT116_Rep2_46frac	24531	1.82358e-05	colon
RBM27	ENSG00000091009	ARIPCTMIIEDVDAIK	bekker_jensen_2017	QE3_UPLC8_DBJ_SA_SH-SY5Y_Rep1_46frac	24865	1.34851e-06	bone_marrow
RBM27	ENSG00000091009	ARIPCTMIIEDVDAIK	bekker_jensen_2017	QE3_UPLC9_DBJ_SA_Waters_70frac_no_concatenation_rep1	21619	7.08515e-05	cervix
RBM27	ENSG00000091009	ARIPCTMIIEDVDAIK	bekker_jensen_2017	QE4_UPLC5_DBJ_SA_A549_REP1_46frac	23060	1.78147e-05	lung
RBM27	ENSG00000091009	ARIPCTMIIEDVDAIK	bekker_jensen_2017	QE5_UPLC10_DBJ_SA_293_REP2_46frac	22529	1.20031e-06	kidney
RBM27	ENSG00000091009	ARIPCTMIIEDVDAIK	bekker_jensen_2017	QE5_UPLC10_DBJ_SA_HCT116_REP1_46frac	22633	2.55582e-05	colon
RBM27	ENSG00000091009	ARIPCTMIIEDVDAIK	bekker_jensen_2017	QE5_UPLC10_DBJ_SA_SH-SY5Y_REP2_46frac	21955	7.51442e-05	bone_marrow
RBMS1	ENSG00000153250	MIFPSSSGNPGGSSNCR	bekker_jensen_2017	QE3_UPLC8_DBJ_SA_293_Rep1_46frac	9229	7.49038e-05	kidney
RBMS1	ENSG00000153250	MIFPSSSGNPGGSSNCR	bekker_jensen_2017	QE3_UPLC8_DBJ_SA_A549_Rep2_46frac	7982	2.41408e-05	lung
RBMS1	ENSG00000153250	MIFPSSSGNPGGSSNCR	bekker_jensen_2017	QE3_UPLC8_DBJ_SA_Hela_39frac_Trypsin	17799	3.98888e-07	cervix
RBMS1	ENSG00000153250	MIFPSSSGNPGGSSNCR	bekker_jensen_2017	QE3_UPLC8_DBJ_SA_MCF7_Rep1_46frac	8321	3.43347e-05	breast
RBMS1	ENSG00000153250	MIFPSSSGNPGGSSNCR	bekker_jensen_2017	QE3_UPLC9_DBJ_SA_46fractions_Rep1	8701	1.61912e-06	cervix
RBMS1	ENSG00000153250	MIFPSSSGNPGGSSNCR	bekker_jensen_2017	QE3_UPLC9_DBJ_SA_Waters_70frac_no_concatenation_rep1	8066	1.59489e-07	cervix
RBMS1	ENSG00000153250	MIFPSSSGNPGGSSNCR	bekker_jensen_2017	QE4_UPLC5_DBJ_SA_A549_REP1_46frac	8147	8.14802e-05	lung
RBMS1	ENSG00000153250	MIFPSSSGNPGGSSNCR	bekker_jensen_2017	QE5_UPLC10_DBJ_SA_293_REP2_46frac	7910	1.56586e-05	kidney
RBMS1	ENSG00000153250	MIFPSSSGNPGGSSNCR	bekker_jensen_2017	QE5_UPLC10_DBJ_SA_HCT116_REP1_46frac	7889	9.29034e-05	colon
RBMS1	ENSG00000153250	MIFPSSSGNPGGSSNCR	bekker_jensen_2017	QE5_UPLC10_DBJ_SA_MCF7_REP2_46frac	7452	7.03872e-07	breast
RBMS1	ENSG00000153250	MIFPSSSGNPGGSSNCR	bekker_jensen_2017	QE5_UPLC10_DBJ_SA_SH-SY5Y_REP2_46frac	7761	1.02141e-05	bone_marrow
RHOB	ENSG00000143878	EGSEAFAGPIIIPGPGPIMAAIR	carlyle_2017	SAMEA7710320	59229	6.53808e-07	brain
RHOB	ENSG00000143878	EGSEAFAGPIIIPGPGPIMAAIR	carlyle_2017	SAMEA7710321	59662	8.77949e-07	brain
RHOB	ENSG00000143878	EGSEAFAGPIIIPGPGPIMAAIR	carlyle_2017	SAMEA7710322	61210	1.00597e-05	brain
RHOB	ENSG00000143878	EGSEAFAGPIIIPGPGPIMAAIR	carlyle_2017	SAMEA7710323	60318	2.51252e-07	brain
RHOB	ENSG00000143878	EGSEAFAGPIIIPGPGPIMAAIR	carlyle_2017	SAMEA7710324	53274	2.79517e-05	brain
RHOB	ENSG00000143878	EGSEAFAGPIIIPGPGPIMAAIR	carlyle_2017	SAMEA7710325	60193	2.7258e-09	brain
RHOB	ENSG00000143878	EGSEAFAGPIIIPGPGPIMAAIR	carlyle_2017	SAMEA7710326	59795	4.7133e-09	brain
RHOB	ENSG00000143878	EGSEAFAGPIIIPGPGPIMAAIR	kim_2014	Adult_Spinalcord_bRP_Elite_66	19231	3.39873e-05	spinal_cord
RHOB	ENSG00000143878	EGSEAFAGPIIIPGPGPIMAAIR	wang_2019	P013129	52971	8.23605e-06	brain
RIMS4	ENSG00000101098	IPKPPAAAAAAAAEAPGAGAGMER	bekker_jensen_2017	QE3_UPLC8_DBJ_SA_293_Rep1_46frac	13482	2.63383e-06	kidney
RIMS4	ENSG00000101098	IPKPPAAAAAAAAEAPGAGAGMER	bekker_jensen_2017	QE3_UPLC8_DBJ_SA_SH-SY5Y_Rep1_46frac	13847	2.89043e-06	bone_marrow
RIMS4	ENSG00000101098	IPKPPAAAAAAAAEAPGAGAGMER	bekker_jensen_2017	QE5_UPLC10_DBJ_SA_MCF7_REP2_46frac	11614	1.42956e-05	breast
RIMS4	ENSG00000101098	IPKPPAAAAAAAAEAPGAGAGMER	bekker_jensen_2017	QE5_UPLC10_DBJ_SA_SH-SY5Y_REP2_46frac	12222	1.55982e-05	bone_marrow
RIMS4	ENSG00000101098	IPKPPAAAAAAAAEAPGAGAGMER	carlyle_2017	SAMEA7710322	27213	1.97932e-06	brain
RIMS4	ENSG00000101098	IPKPPAAAAAAAAEAPGAGAGMER	carlyle_2017	SAMEA7710323	27534	1.25297e-06	brain
RIMS4	ENSG00000101098	IPKPPAAAAAAAAEAPGAGAGMER	carlyle_2017	SAMEA7710324	27086	7.32388e-05	brain
RINT1	ENSG00000135249	GGEMIPAGEIGASPAAPCCSESGDER	bekker_jensen_2017	QE3_UPLC8_DBJ_SA_HCT116_Rep2_46frac	16913	4.27842e-06	colon
RINT1	ENSG00000135249	GGEMIPAGEIGASPAAPCCSESGDER	bekker_jensen_2017	QE5_UPLC10_DBJ_SA_293_REP2_46frac	15290	1.19454e-06	kidney
RINT1	ENSG00000135249	GGEMIPAGEIGASPAAPCCSESGDER	bekker_jensen_2017	QE5_UPLC10_DBJ_SA_HCT116_REP1_46frac	15432	9.83223e-08	colon
RINT1	ENSG00000135249	GGEMIPAGEIGASPAAPCCSESGDER	kim_2014	Adult_Testis_bRP_Elite_68	11030	1.03628e-05	testis
RINT1	ENSG00000135249	GGEMIPAGEIGASPAAPCCSESGDERK	bekker_jensen_2017	QE3_UPLC8_DBJ_SA_293_Rep1_46frac	14654	1.09979e-08	kidney
RINT1	ENSG00000135249	GGEMIPAGEIGASPAAPCCSESGDERK	bekker_jensen_2017	QE3_UPLC8_DBJ_SA_A549_Rep2_46frac	13400	1.54812e-06	lung
RINT1	ENSG00000135249	GGEMIPAGEIGASPAAPCCSESGDERK	bekker_jensen_2017	QE3_UPLC8_DBJ_SA_HCT116_Rep2_46frac	13782	2.77324e-08	colon
RINT1	ENSG00000135249	GGEMIPAGEIGASPAAPCCSESGDERK	bekker_jensen_2017	QE3_UPLC8_DBJ_SA_Hela_39frac_Trypsin	15178	5.66877e-07	cervix
RINT1	ENSG00000135249	GGEMIPAGEIGASPAAPCCSESGDERK	bekker_jensen_2017	QE3_UPLC8_DBJ_SA_MCF7_Rep1_46frac	13364	1.08629e-07	breast
RINT1	ENSG00000135249	GGEMIPAGEIGASPAAPCCSESGDERK	bekker_jensen_2017	QE3_UPLC8_DBJ_SA_SH-SY5Y_Rep1_46frac	14103	1.03542e-07	bone_marrow
RINT1	ENSG00000135249	GGEMIPAGEIGASPAAPCCSESGDERK	bekker_jensen_2017	QE3_UPLC9_DBJ_SA_46fractions_Rep1	12873	5.73758e-08	cervix
RINT1	ENSG00000135249	GGEMIPAGEIGASPAAPCCSESGDERK	bekker_jensen_2017	QE3_UPLC9_DBJ_SA_Waters_70frac_no_concatenation_rep1	11577	2.36534e-08	cervix
RINT1	ENSG00000135249	GGEMIPAGEIGASPAAPCCSESGDERK	bekker_jensen_2017	QE4_UPLC5_DBJ_SA_A549_REP1_46frac	13360	1.78309e-07	lung
RINT1	ENSG00000135249	GGEMIPAGEIGASPAAPCCSESGDERK	bekker_jensen_2017	QE5_UPLC10_DBJ_SA_293_REP2_46frac	12362	2.26842e-09	kidney
RINT1	ENSG00000135249	GGEMIPAGEIGASPAAPCCSESGDERK	bekker_jensen_2017	QE5_UPLC10_DBJ_SA_COLON_human_46frac	12512	9.1691e-07	colon
RINT1	ENSG00000135249	GGEMIPAGEIGASPAAPCCSESGDERK	bekker_jensen_2017	QE5_UPLC10_DBJ_SA_HCT116_REP1_46frac	13037	3.39838e-09	colon
RINT1	ENSG00000135249	GGEMIPAGEIGASPAAPCCSESGDERK	bekker_jensen_2017	QE5_UPLC10_DBJ_SA_MCF7_REP2_46frac	12324	1.00894e-08	breast
RINT1	ENSG00000135249	GGEMIPAGEIGASPAAPCCSESGDERK	bekker_jensen_2017	QE5_UPLC10_DBJ_SA_SH-SY5Y_REP2_46frac	12745	1.72062e-08	bone_marrow
RINT1	ENSG00000135249	GGEMIPAGEIGASPAAPCCSESGDERK	kim_2014	Adult_Retina_bRP_Elite_64	10637	4.26284e-07	retina
RINT1	ENSG00000135249	GGEMIPAGEIGASPAAPCCSESGDERK	kim_2014	Adult_Testis_bRP_Elite_68	9601	1.06815e-05	testis
RINT1	ENSG00000135249	GGEMIPAGEIGASPAAPCCSESGDERK	schiza_2019	PI-401	9817	3.65347e-05	testis
RINT1	ENSG00000135249	GGEMIPAGEIGASPAAPCCSESGDERK	schiza_2019	PI-714	9655	6.6e-05	testis
RINT1	ENSG00000135249	GGEMIPAGEIGASPAAPCCSESGDERK	schiza_2019	PreV-013	10000	1.11201e-05	testis
RINT1	ENSG00000135249	GGEMIPAGEIGASPAAPCCSESGDERK	wang_2019	P013107	16642	4.29999e-06	tonsil
RINT1	ENSG00000135249	GGEMIPAGEIGASPAAPCCSESGDERK	wang_2019	P013128	19152	2e-06	stomach
RINT1	ENSG00000135249	GGEMIPAGEIGASPAAPCCSESGDERK	wang_2019	P013187	16164	1.68857e-07	duodenum
RINT1	ENSG00000135249	GGEMIPAGEIGASPAAPCCSESGDERK	wang_2019	P013387	21102	7.14177e-06	colon
RPA1	ENSG00000132383	GSIGGGAMVGQISEGAIAAIMQK	bekker_jensen_2017	QE3_UPLC8_DBJ_SA_293_Rep1_46frac	28093	2.19496e-07	kidney
RPA1	ENSG00000132383	GSIGGGAMVGQISEGAIAAIMQK	bekker_jensen_2017	QE3_UPLC8_DBJ_SA_A549_Rep2_46frac	25309	1.42277e-06	lung
RPA1	ENSG00000132383	GSIGGGAMVGQISEGAIAAIMQK	bekker_jensen_2017	QE3_UPLC8_DBJ_SA_HCT116_Rep2_46frac	26671	1.34145e-07	colon
RPA1	ENSG00000132383	GSIGGGAMVGQISEGAIAAIMQK	bekker_jensen_2017	QE3_UPLC8_DBJ_SA_MCF7_Rep1_46frac	25932	2.17143e-07	breast
RPA1	ENSG00000132383	GSIGGGAMVGQISEGAIAAIMQK	bekker_jensen_2017	QE3_UPLC9_DBJ_SA_Waters_70frac_no_concatenation_rep1	24078	2.06275e-08	cervix
RPA1	ENSG00000132383	GSIGGGAMVGQISEGAIAAIMQK	bekker_jensen_2017	QE5_UPLC10_DBJ_SA_293_REP2_46frac	28715	5.88836e-07	kidney
RPA1	ENSG00000132383	GSIGGGAMVGQISEGAIAAIMQK	bekker_jensen_2017	QE5_UPLC10_DBJ_SA_HCT116_REP1_46frac	26644	2.33879e-06	colon
RPA1	ENSG00000132383	GSIGGGAMVGQISEGAIAAIMQK	bekker_jensen_2017	QE5_UPLC10_DBJ_SA_LIVER_human_46frac	23525	2.64894e-05	liver
RPA1	ENSG00000132383	GSIGGGAMVGQISEGAIAAIMQK	bekker_jensen_2017	QE5_UPLC10_DBJ_SA_MCF7_REP2_46frac	25826	2.3423e-06	breast
RPA1	ENSG00000132383	GSIGGGAMVGQISEGAIAAIMQK	carlyle_2017	SAMEA7710323	45168	1.30705e-06	brain
RPA1	ENSG00000132383	GSIGGGAMVGQISEGAIAAIMQK	kim_2014	Adult_CD8Tcells_bRP_Elite_77	18113	0.000124581	CD8+_T_cells
RPA1	ENSG00000132383	GSIGGGAMVGQISEGAIAAIMQK	wang_2019	P010694	56205	1.07132e-09	tonsil
RPA1	ENSG00000132383	GSIGGGAMVGQISEGAIAAIMQK	wang_2019	P010738	51624	4.2562e-07	liver
RPA1	ENSG00000132383	GSIGGGAMVGQISEGAIAAIMQK	wang_2019	P010740	45502	1e-05	lung
RPA1	ENSG00000132383	GSIGGGAMVGQISEGAIAAIMQK	wang_2019	P010747	38995	1.13747e-07	tonsil
RPA1	ENSG00000132383	GSIGGGAMVGQISEGAIAAIMQK	wang_2019	P012502	51286	9.19696e-07	liver
RPA1	ENSG00000132383	GSIGGGAMVGQISEGAIAAIMQK	wang_2019	P013107	44068	1.61649e-06	tonsil
RPA1	ENSG00000132383	GSIGGGAMVGQISEGAIAAIMQK	wang_2019	P013114	36644	1.57818e-08	spleen
RPA1	ENSG00000132383	GSIGGGAMVGQISEGAIAAIMQK	wang_2019	P013128	40013	5e-06	stomach
RPA1	ENSG00000132383	GSIGGGAMVGQISEGAIAAIMQK	wang_2019	P013129	46935	1.26514e-06	brain
RPA1	ENSG00000132383	GSIGGGAMVGQISEGAIAAIMQK	wang_2019	P013163	49091	1.62016e-08	lung
RPA1	ENSG00000132383	GSIGGGAMVGQISEGAIAAIMQK	wang_2019	P013164	42633	3.20068e-10	testis
RPA1	ENSG00000132383	GSIGGGAMVGQISEGAIAAIMQK	wang_2019	P013187	45934	1.5011e-06	duodenum
RPA1	ENSG00000132383	GSIGGGAMVGQISEGAIAAIMQK	wang_2019	P013188	37533	1.89255e-08	small_intestine
RPA1	ENSG00000132383	GSIGGGAMVGQISEGAIAAIMQK	wang_2019	P013196	42076	4.18417e-06	urinary_bladder
RPA1	ENSG00000132383	GSIGGGAMVGQISEGAIAAIMQK	wang_2019	P013385	47619	3.07238e-06	thyroid
RPA1	ENSG00000132383	GSIGGGAMVGQISEGAIAAIMQK	wang_2019	P013386	49054	1.08839e-08	endometrium
RPA1	ENSG00000132383	GSIGGGAMVGQISEGAIAAIMQK	wang_2019	P013387	39502	7.20965e-10	colon
RPA1	ENSG00000132383	GSIGGGAMVGQISEGAIAAIMQK	wang_2019	P013559	39035	1.21024e-10	fallopian_tube
RPA1	ENSG00000132383	GSIGGGAMVGQISEGAIAAIMQK	wang_2019	P013560	38655	1.81386e-06	kidney
RPA1	ENSG00000132383	GSIGGGAMVGQISEGAIAAIMQK	wang_2019	P013562	50580	1.20689e-07	smooth_muscle
RPA1	ENSG00000132383	GSIGGGAMVGQISEGAIAAIMQK	wang_2019	P013675	46239	1.51767e-08	prostate
RPA1	ENSG00000132383	GSIGGGAMVGQISEGAIAAIMQK	wang_2019	P013677	49756	3.8e-05	appendix
RPA1	ENSG00000132383	GSIGGGAMVGQISEGAIAAIMQK	wang_2019	P013679	53319	1.50021e-08	ovary
RPA1	ENSG00000132383	GSIGGGAMVGQISEGAIAAIMQK	wang_2019	P013680	45614	1.2453e-07	placenta
RPA1	ENSG00000132383	GSIGGGAMVGQISEGAIAAIMQK	wang_2019	P013681	45796	1.27086e-09	rectum
RPA1	ENSG00000132383	GSIGGGAMVGQISEGAIAAIMQK	wang_2019	P015159	49320	4.3e-05	fat
RPA1	ENSG00000132383	GSIGGGAMVGQISEGAIAAIMQK	wang_2019	P015160	48420	4.80538e-07	lymph_node
RPA1	ENSG00000132383	GSIGGGAMVGQISEGAIAAIMQK	wang_2019	P015161	48709	2.20561e-07	salivary_gland
RPA1	ENSG00000132383	GSIGGGAMVGQISEGAIAAIMQK	wang_2019	P015424	47479	8.5342e-09	adrenal_gland
RPA1	ENSG00000132383	GSIGGGAMVGQISEGAIAAIMQK	wang_2019	P018020	66321	1.45605e-06	pituitary_gland
RPL22	ENSG00000116251	SGPEPIPIPAR	bekker_jensen_2017	QE3_UPLC8_DBJ_SA_293_Rep1_46frac	13031	0.000130538	kidney
RPL22	ENSG00000116251	SGPEPIPIPAR	bekker_jensen_2017	QE3_UPLC8_DBJ_SA_HCT116_Rep2_46frac	13254	7.38188e-05	colon
RPL22	ENSG00000116251	SGPEPIPIPAR	bekker_jensen_2017	QE5_UPLC10_DBJ_SA_293_REP2_46frac	12140	2.28717e-05	kidney
RPL36	ENSG00000130255	AGHDSGGVWICPVR	bekker_jensen_2017	QE3_UPLC9_DBJ_SA_Waters_70frac_no_concatenation_rep1	8418	6.92451e-07	cervix
RPL36	ENSG00000130255	AGHDSGGVWICPVR	bekker_jensen_2017	QE5_UPLC10_DBJ_SA_293_REP2_46frac	8921	3.23778e-07	kidney
RPL36	ENSG00000130255	AGHDSGGVWICPVR	bekker_jensen_2017	QE5_UPLC10_DBJ_SA_MCF7_REP2_46frac	10065	0.000107061	breast
RPL36	ENSG00000130255	HGVTEGIQGQTGPQIYQEK	bekker_jensen_2017	QE3_UPLC8_DBJ_SA_293_Rep1_46frac	10069	1.19069e-09	kidney
RPL36	ENSG00000130255	HGVTEGIQGQTGPQIYQEK	bekker_jensen_2017	QE3_UPLC8_DBJ_SA_Hela_39frac_Trypsin	22581	3.39413e-08	cervix
RPL36	ENSG00000130255	HGVTEGIQGQTGPQIYQEK	bekker_jensen_2017	QE3_UPLC8_DBJ_SA_MCF7_Rep1_46frac	9394	2.31126e-09	breast
RPL36	ENSG00000130255	HGVTEGIQGQTGPQIYQEK	bekker_jensen_2017	QE3_UPLC9_DBJ_SA_Waters_70frac_no_concatenation_rep1	8065	2.63118e-09	cervix
RPL36	ENSG00000130255	HGVTEGIQGQTGPQIYQEK	bekker_jensen_2017	QE5_UPLC10_DBJ_SA_293_REP2_46frac	8057	3.27339e-10	kidney
RPL36	ENSG00000130255	HGVTEGIQGQTGPQIYQEK	bekker_jensen_2017	QE5_UPLC10_DBJ_SA_HCT116_REP1_46frac	8404	1.23229e-08	colon
RPL36	ENSG00000130255	HGVTEGIQGQTGPQIYQEK	bekker_jensen_2017	QE5_UPLC10_DBJ_SA_MCF7_REP2_46frac	8178	3.92157e-09	breast
RPL36	ENSG00000130255	HGVTEGIQGQTGPQIYQEK	bekker_jensen_2017	QE5_UPLC10_DBJ_SA_SH-SY5Y_REP2_46frac	8417	1.3655e-08	bone_marrow
RPRD1B	ENSG00000101413	SIPGITAATMSSFSESAIEK	bekker_jensen_2017	QE3_UPLC8_DBJ_SA_HCT116_Rep2_46frac	24642	1.56403e-05	colon
RPRD1B	ENSG00000101413	SIPGITAATMSSFSESAIEK	bekker_jensen_2017	QE3_UPLC8_DBJ_SA_MCF7_Rep1_46frac	24687	0.000181813	breast
RPRD1B	ENSG00000101413	SIPGITAATMSSFSESAIEK	bekker_jensen_2017	QE5_UPLC10_DBJ_SA_HCT116_REP1_46frac	22737	1.48061e-05	colon
RTL1	ENSG00000254656	IHSFPSDEMIEPSEDSFETMMEHK	bekker_jensen_2017	QE3_UPLC8_DBJ_SA_SH-SY5Y_Rep1_46frac	24656	9.59406e-08	bone_marrow
RTL1	ENSG00000254656	IHSFPSDEMIEPSEDSFETMMEHK	bekker_jensen_2017	QE5_UPLC10_DBJ_SA_SH-SY5Y_REP2_46frac	22506	3.10453e-07	bone_marrow
SCRIB	ENSG00000180900	AAHPHHAQVHPAVAIQPAR	bekker_jensen_2017	QE3_UPLC8_DBJ_SA_293_Rep1_46frac	2737	3.56658e-07	kidney
SCRIB	ENSG00000180900	AAHPHHAQVHPAVAIQPAR	bekker_jensen_2017	QE3_UPLC8_DBJ_SA_A549_Rep2_46frac	2645	3.21878e-05	lung
SCRIB	ENSG00000180900	AAHPHHAQVHPAVAIQPAR	bekker_jensen_2017	QE3_UPLC8_DBJ_SA_HCT116_Rep2_46frac	3248	4.20328e-09	colon
SCRIB	ENSG00000180900	AAHPHHAQVHPAVAIQPAR	bekker_jensen_2017	QE3_UPLC8_DBJ_SA_Hela_39frac_Trypsin	6805	3.26161e-08	cervix
SCRIB	ENSG00000180900	AAHPHHAQVHPAVAIQPAR	bekker_jensen_2017	QE3_UPLC8_DBJ_SA_MCF7_Rep1_46frac	2866	1.43724e-09	breast
SCRIB	ENSG00000180900	AAHPHHAQVHPAVAIQPAR	bekker_jensen_2017	QE3_UPLC8_DBJ_SA_SH-SY5Y_Rep1_46frac	2927	1.47028e-07	bone_marrow
SCRIB	ENSG00000180900	AAHPHHAQVHPAVAIQPAR	bekker_jensen_2017	QE3_UPLC9_DBJ_SA_46fractions_Rep1	2233	1.35007e-10	cervix
SCRIB	ENSG00000180900	AAHPHHAQVHPAVAIQPAR	bekker_jensen_2017	QE4_UPLC5_DBJ_SA_A549_REP1_46frac	2265	9.93085e-08	lung
SCRIB	ENSG00000180900	AAHPHHAQVHPAVAIQPAR	bekker_jensen_2017	QE5_UPLC10_DBJ_SA_293_REP2_46frac	2333	6.86035e-10	kidney
SCRIB	ENSG00000180900	AAHPHHAQVHPAVAIQPAR	bekker_jensen_2017	QE5_UPLC10_DBJ_SA_HCT116_REP1_46frac	2198	1.3153e-08	colon
SCRIB	ENSG00000180900	AAHPHHAQVHPAVAIQPAR	bekker_jensen_2017	QE5_UPLC10_DBJ_SA_MCF7_REP2_46frac	2528	1.61954e-08	breast
SCRIB	ENSG00000180900	AAHPHHAQVHPAVAIQPAR	bekker_jensen_2017	QE5_UPLC10_DBJ_SA_PROSTATE_Pt2_human_46frac	2122	2.40162e-08	prostate
SCRIB	ENSG00000180900	AAHPHHAQVHPAVAIQPAR	bekker_jensen_2017	QE5_UPLC10_DBJ_SA_PROSTATE_Pt3_human_46frac	1878	1.00491e-07	prostate
SCRIB	ENSG00000180900	AAHPHHAQVHPAVAIQPAR	bekker_jensen_2017	QE5_UPLC10_DBJ_SA_SH-SY5Y_REP2_46frac	2098	2.27474e-10	bone_marrow
SCRIB	ENSG00000180900	AAHPHHAQVHPAVAIQPAR	wang_2019	P013163	6510	1.96753e-08	lung
SCRIB	ENSG00000180900	AAQAFFPAAEIAQAGPER	bekker_jensen_2017	QE3_UPLC8_DBJ_SA_293_Rep1_46frac	22222	1.00939e-06	kidney
SCRIB	ENSG00000180900	AAQAFFPAAEIAQAGPER	bekker_jensen_2017	QE3_UPLC8_DBJ_SA_A549_Rep2_46frac	20632	3.76064e-06	lung
SCRIB	ENSG00000180900	AAQAFFPAAEIAQAGPER	bekker_jensen_2017	QE3_UPLC8_DBJ_SA_HCT116_Rep2_46frac	22413	8.03866e-08	colon
SCRIB	ENSG00000180900	AAQAFFPAAEIAQAGPER	bekker_jensen_2017	QE3_UPLC8_DBJ_SA_Hela_39frac_Trypsin	39384	3.30463e-07	cervix
SCRIB	ENSG00000180900	AAQAFFPAAEIAQAGPER	bekker_jensen_2017	QE3_UPLC8_DBJ_SA_MCF7_Rep1_46frac	21217	4.59351e-07	breast
SCRIB	ENSG00000180900	AAQAFFPAAEIAQAGPER	bekker_jensen_2017	QE3_UPLC8_DBJ_SA_SH-SY5Y_Rep1_46frac	22738	2.22083e-06	bone_marrow
SCRIB	ENSG00000180900	AAQAFFPAAEIAQAGPER	bekker_jensen_2017	QE3_UPLC9_DBJ_SA_46fractions_Rep1	20866	2.58708e-06	cervix
SCRIB	ENSG00000180900	AAQAFFPAAEIAQAGPER	bekker_jensen_2017	QE3_UPLC9_DBJ_SA_Waters_70frac_no_concatenation_rep1	20085	3.24334e-07	cervix
SCRIB	ENSG00000180900	AAQAFFPAAEIAQAGPER	bekker_jensen_2017	QE5_UPLC10_DBJ_SA_293_REP2_46frac	20765	1.4216e-06	kidney
SCRIB	ENSG00000180900	AAQAFFPAAEIAQAGPER	bekker_jensen_2017	QE5_UPLC10_DBJ_SA_HCT116_REP1_46frac	20592	1.21945e-06	colon
SCRIB	ENSG00000180900	AAQAFFPAAEIAQAGPER	bekker_jensen_2017	QE5_UPLC10_DBJ_SA_MCF7_REP2_46frac	20078	1.34076e-06	breast
SCRIB	ENSG00000180900	AAQAFFPAAEIAQAGPER	bekker_jensen_2017	QE5_UPLC10_DBJ_SA_SH-SY5Y_REP2_46frac	20100	3.83939e-07	bone_marrow
SCRIB	ENSG00000180900	AAQAFFPAAEIAQAGPER	wang_2019	P013128	37016	2.5e-05	stomach
SCRIB	ENSG00000180900	AAQAFFPAAEIAQAGPER	wang_2019	P013562	37693	4.91229e-06	smooth_muscle
SCRIB	ENSG00000180900	AGGDIPIQPQPGGAAAR	bekker_jensen_2017	QE3_UPLC8_DBJ_SA_293_Rep1_46frac	11546	3.49524e-05	kidney
SCRIB	ENSG00000180900	AGGDIPIQPQPGGAAAR	bekker_jensen_2017	QE3_UPLC8_DBJ_SA_HCT116_Rep2_46frac	11052	8.65889e-06	colon
SCRIB	ENSG00000180900	AGGDIPIQPQPGGAAAR	bekker_jensen_2017	QE3_UPLC8_DBJ_SA_Hela_39frac_Trypsin	12714	2.89379e-05	cervix
SCRIB	ENSG00000180900	AGGDIPIQPQPGGAAAR	bekker_jensen_2017	QE3_UPLC8_DBJ_SA_MCF7_Rep1_46frac	10173	8.4817e-05	breast
SCRIB	ENSG00000180900	AGGDIPIQPQPGGAAAR	bekker_jensen_2017	QE3_UPLC9_DBJ_SA_Waters_70frac_no_concatenation_rep1	9395	2.42448e-06	cervix
SCRIB	ENSG00000180900	AGGDIPIQPQPGGAAAR	bekker_jensen_2017	QE5_UPLC10_DBJ_SA_293_REP2_46frac	9377	6.17427e-06	kidney
SCRIB	ENSG00000180900	AGGDIPIQPQPGGAAAR	bekker_jensen_2017	QE5_UPLC10_DBJ_SA_HCT116_REP1_46frac	9670	2.8146e-05	colon
SCRIB	ENSG00000180900	AGGDIPIQPQPGGAAAR	bekker_jensen_2017	QE5_UPLC10_DBJ_SA_SH-SY5Y_REP2_46frac	9880	5.29656e-05	bone_marrow
SCRIB	ENSG00000180900	AGGDIPIQPQPGGAAAR	wang_2019	P010747	18632	0.000107442	tonsil
SCRIB	ENSG00000180900	AGGDIPIQPQPGGAAAR	wang_2019	P013187	16698	0.000144281	duodenum
SCRIB	ENSG00000180900	AGGDIPIQPQPGGAAAR	wang_2019	P013198	18955	0.000174447	esophagus
SCRIB	ENSG00000180900	AGGDIPIQPQPGGAAAR	wang_2019	P018020	29377	0.000130566	pituitary_gland
SCRIB	ENSG00000180900	GVGGQAAIFAAGR	bekker_jensen_2017	QE3_UPLC8_DBJ_SA_A549_Rep2_46frac	11537	0.000138565	lung
SCRIB	ENSG00000180900	GVGGQAAIFAAGR	bekker_jensen_2017	QE3_UPLC8_DBJ_SA_HCT116_Rep2_46frac	11570	1.18445e-05	colon
SCRIB	ENSG00000180900	GVGGQAAIFAAGR	bekker_jensen_2017	QE3_UPLC8_DBJ_SA_MCF7_Rep1_46frac	11543	8.1549e-05	breast
SCRIB	ENSG00000180900	GVGGQAAIFAAGR	bekker_jensen_2017	QE3_UPLC8_DBJ_SA_SH-SY5Y_Rep1_46frac	11582	3.14183e-05	bone_marrow
SCRIB	ENSG00000180900	GVGGQAAIFAAGR	bekker_jensen_2017	QE4_UPLC5_DBJ_SA_A549_REP1_46frac	10665	0.000159032	lung
SERBP1	ENSG00000142864	ATIMPGHIQEGFGCVVTNR	bekker_jensen_2017	QE5_UPLC10_DBJ_SA_HCT116_REP1_46frac	13588	2.12449e-06	colon
SERBP1	ENSG00000142864	ATIMPGHIQEGFGCVVTNR	wang_2019	P015161	30415	4.18731e-05	salivary_gland
SET	ENSG00000119335	EQEPGPGPGTPPQPVPR	kim_2014	Adult_Bcells_bRP_Elite_75	6041	1.41528e-05	B_cells
SET	ENSG00000119335	EQEPGPGPGTPPQPVPR	kim_2014	Adult_CD8Tcells_Gel_Elite_44	6689	9e-05	CD8+_T_cells
SFPQ	ENSG00000116560	FCIDRPITTDMSR	bekker_jensen_2017	QE3_UPLC8_DBJ_SA_293_Rep1_46frac	13981	5.83859e-06	kidney
SFPQ	ENSG00000116560	FCIDRPITTDMSR	bekker_jensen_2017	QE3_UPLC8_DBJ_SA_A549_Rep2_46frac	13168	1.53232e-05	lung
SFPQ	ENSG00000116560	FCIDRPITTDMSR	bekker_jensen_2017	QE3_UPLC8_DBJ_SA_HCT116_Rep2_46frac	14258	4.16305e-05	colon
SFPQ	ENSG00000116560	FCIDRPITTDMSR	bekker_jensen_2017	QE3_UPLC8_DBJ_SA_MCF7_Rep1_46frac	13628	1.53489e-05	breast
SFPQ	ENSG00000116560	FCIDRPITTDMSR	bekker_jensen_2017	QE3_UPLC8_DBJ_SA_SH-SY5Y_Rep1_46frac	14391	7.10203e-05	bone_marrow
SFPQ	ENSG00000116560	FCIDRPITTDMSR	bekker_jensen_2017	QE4_UPLC5_DBJ_SA_A549_REP1_46frac	13491	4.0946e-05	lung
SFPQ	ENSG00000116560	FCIDRPITTDMSR	bekker_jensen_2017	QE5_UPLC10_DBJ_SA_293_REP2_46frac	12712	4.76058e-05	kidney
SFPQ	ENSG00000116560	FCIDRPITTDMSR	bekker_jensen_2017	QE5_UPLC10_DBJ_SA_HCT116_REP1_46frac	12556	1.06841e-05	colon
SFPQ	ENSG00000116560	FCIDRPITTDMSR	bekker_jensen_2017	QE5_UPLC10_DBJ_SA_SH-SY5Y_REP2_46frac	12218	3.53943e-06	bone_marrow
SHANK3	ENSG00000251322	AAAAAAAAPAEPPEPISPAPAPAPAPPGPIPR	bekker_jensen_2017	QE5_UPLC10_DBJ_SA_COLON_human_46frac	20830	3.1723e-07	colon
SHANK3	ENSG00000251322	AAAAAAAAPAEPPEPISPAPAPAPAPPGPIPR	bekker_jensen_2017	QE5_UPLC10_DBJ_SA_LIVER_human_46frac	20393	2.25799e-05	liver
SHANK3	ENSG00000251322	AAAAAAAAPAEPPEPISPAPAPAPAPPGPIPR	bekker_jensen_2017	QE5_UPLC10_DBJ_SA_PROSTATE_Pt2_human_46frac	14905	2.75064e-05	prostate
SHANK3	ENSG00000251322	AAAAAAAAPAEPPEPISPAPAPAPAPPGPIPR	wang_2019	P013187	28556	0.000141812	duodenum
SKI	ENSG00000157933	DPFAPPAFPFAPPGEAAAVIGR	carlyle_2017	SAMEA7710323	54498	3.67854e-05	brain
SKI	ENSG00000157933	DPFAPPAFPFAPPGEAAAVIGR	wang_2019	P013559	50586	0.00019169	fallopian_tube
SKI	ENSG00000157933	RDPFAPPAFPFAPPGEAAAVIGR	carlyle_2017	SAMEA7710323	50021	2.20557e-05	brain
SKI	ENSG00000157933	RDPFAPPAFPFAPPGEAAAVIGR	wang_2019	P012502	46647	4.05335e-05	liver
SKI	ENSG00000157933	RDPFAPPAFPFAPPGEAAAVIGR	wang_2019	P013164	44100	3.55581e-07	testis
SKI	ENSG00000157933	RDPFAPPAFPFAPPGEAAAVIGR	wang_2019	P013559	45895	1.44493e-06	fallopian_tube
SKI	ENSG00000157933	RDPFAPPAFPFAPPGEAAAVIGR	wang_2019	P013679	49068	7.42107e-06	ovary
SKI	ENSG00000157933	VDVAPGPGGGGIQR	bekker_jensen_2017	QE5_UPLC10_DBJ_SA_293_REP2_46frac	6863	0.000105028	kidney
SKI	ENSG00000157933	VDVAPGPGGGGIQR	carlyle_2017	SAMEA7710323	13618	5.58242e-05	brain
SLC12A2	ENSG00000064651	AAMEPRPTAPSSGAPGIAGVGETPSAAAIAAAR	bekker_jensen_2017	QE3_UPLC8_DBJ_SA_A549_Rep2_46frac	18083	2.41612e-06	lung
SLC12A2	ENSG00000064651	AAMEPRPTAPSSGAPGIAGVGETPSAAAIAAAR	bekker_jensen_2017	QE3_UPLC8_DBJ_SA_Hela_39frac_Trypsin	35458	2.37243e-07	cervix
SLC12A2	ENSG00000064651	AAMEPRPTAPSSGAPGIAGVGETPSAAAIAAAR	bekker_jensen_2017	QE3_UPLC9_DBJ_SA_Waters_70frac_no_concatenation_rep1	16973	5.60547e-06	cervix
SLC12A2	ENSG00000064651	AAMEPRPTAPSSGAPGIAGVGETPSAAAIAAAR	bekker_jensen_2017	QE4_UPLC5_DBJ_SA_A549_REP1_46frac	17540	4.77012e-05	lung
SLC12A2	ENSG00000064651	AAMEPRPTAPSSGAPGIAGVGETPSAAAIAAAR	bekker_jensen_2017	QE5_UPLC10_DBJ_SA_COLON_human_46frac	15787	1.19848e-09	colon
SLC12A2	ENSG00000064651	AAMEPRPTAPSSGAPGIAGVGETPSAAAIAAAR	bekker_jensen_2017	QE5_UPLC10_DBJ_SA_MCF7_REP2_46frac	16988	3.05605e-05	breast
SLC12A2	ENSG00000064651	AAMEPRPTAPSSGAPGIAGVGETPSAAAIAAAR	bekker_jensen_2017	QE5_UPLC10_DBJ_SA_PROSTATE_Pt2_human_46frac	15289	3.14596e-09	prostate
SLC12A2	ENSG00000064651	AAMEPRPTAPSSGAPGIAGVGETPSAAAIAAAR	wang_2019	P013128	31194	6.3e-05	stomach
SLC12A2	ENSG00000064651	AAMEPRPTAPSSGAPGIAGVGETPSAAAIAAAR	wang_2019	P013129	27676	3.52314e-06	brain
SLC12A2	ENSG00000064651	AAMEPRPTAPSSGAPGIAGVGETPSAAAIAAAR	wang_2019	P013163	30353	2.96513e-06	lung
SLC12A2	ENSG00000064651	AAMEPRPTAPSSGAPGIAGVGETPSAAAIAAAR	wang_2019	P013164	33290	3.56218e-09	testis
SLC12A2	ENSG00000064651	AAMEPRPTAPSSGAPGIAGVGETPSAAAIAAAR	wang_2019	P013187	23758	6.51827e-12	duodenum
SLC12A2	ENSG00000064651	AAMEPRPTAPSSGAPGIAGVGETPSAAAIAAAR	wang_2019	P013188	33479	4.51554e-08	small_intestine
SLC12A2	ENSG00000064651	AAMEPRPTAPSSGAPGIAGVGETPSAAAIAAAR	wang_2019	P013197	29716	1.00298e-08	gallbladder
SLC12A2	ENSG00000064651	AAMEPRPTAPSSGAPGIAGVGETPSAAAIAAAR	wang_2019	P013387	30876	3.51931e-11	colon
SLC12A2	ENSG00000064651	AAMEPRPTAPSSGAPGIAGVGETPSAAAIAAAR	wang_2019	P013675	23980	0.000132702	prostate
SLC12A2	ENSG00000064651	AAMEPRPTAPSSGAPGIAGVGETPSAAAIAAAR	wang_2019	P013681	28529	2.89269e-09	rectum
SLC19A1	ENSG00000173638	HSVTFVPSGAAR	bekker_jensen_2017	QE3_UPLC8_DBJ_SA_HCT116_Rep2_46frac	6095	1.25564e-05	colon
SLC19A1	ENSG00000173638	HSVTFVPSGAAR	bekker_jensen_2017	QE3_UPLC8_DBJ_SA_MCF7_Rep1_46frac	6223	6.21037e-05	breast
SLC19A1	ENSG00000173638	HSVTFVPSGAAR	bekker_jensen_2017	QE5_UPLC10_DBJ_SA_HCT116_REP1_46frac	5531	4.26411e-06	colon
SLC19A1	ENSG00000173638	HSVTFVPSGAAR	bekker_jensen_2017	QE5_UPLC10_DBJ_SA_MCF7_REP2_46frac	5758	5.42503e-05	breast
SLC25A20	ENSG00000178537	EITDGVTDGITMADQPKPISPIK	bekker_jensen_2017	QE5_UPLC10_DBJ_SA_LIVER_human_46frac	20084	7.50803e-08	liver
SLC25A20	ENSG00000178537	EITDGVTDGITMADQPKPISPIK	kim_2014	Adult_Liver_bRP_Elite_82	14464	2.2e-05	liver
SLC25A20	ENSG00000178537	EITDGVTDGITMADQPKPISPIK	schiza_2019	PreV-013	16736	2.51489e-05	testis
SLC25A20	ENSG00000178537	EITDGVTDGITMADQPKPISPIK	wang_2019	P010694	35214	6.9871e-05	tonsil
SLC25A20	ENSG00000178537	EITDGVTDGITMADQPKPISPIK	wang_2019	P010748	35708	6.01395e-05	liver
SLC29A1	ENSG00000112759	SQQAPEGGSCQPGK	wang_2019	P012502	2853	5.35212e-06	liver
SLC29A1	ENSG00000112759	TENTITMTTSHQPQDR	kim_2014	Adult_Pancreas_bRP_Elite_59	5154	3.15185e-05	pancreas
SLC35A3	ENSG00000117620	IGCTEIAVATATGAGGAAGQR	wang_2019	P012502	26180	1.09863e-06	liver
SLC35A3	ENSG00000117620	IGCTEIAVATATGAGGAAGQR	wang_2019	P013187	21930	1.98147e-07	duodenum
SLC35A3	ENSG00000117620	IGCTEIAVATATGAGGAAGQR	wang_2019	P013188	27062	2.74451e-08	small_intestine
SLC35A3	ENSG00000117620	IGCTEIAVATATGAGGAAGQR	wang_2019	P013387	26717	7.40304e-07	colon
SLC35A3	ENSG00000117620	IGCTEIAVATATGAGGAAGQR	wang_2019	P013681	25519	1.49827e-06	rectum
SLC35A3	ENSG00000117620	TRQPGAPGGAEPRPPVVGSAGR	bekker_jensen_2017	QE3_UPLC8_DBJ_SA_MCF7_Rep1_46frac	5139	6.32643e-05	breast
SLC35A3	ENSG00000117620	TRQPGAPGGAEPRPPVVGSAGR	bekker_jensen_2017	QE5_UPLC10_DBJ_SA_LIVER_human_46frac	4525	7.03171e-06	liver
SLC35A3	ENSG00000117620	TRQPGAPGGAEPRPPVVGSAGR	kim_2014	Adult_Liver_Gel_Elite_83	5567	0.00016	liver
SLC3A2	ENSG00000168003	RVAGSAGTMSQDTEVDMK	bekker_jensen_2017	QE3_UPLC8_DBJ_SA_MCF7_Rep1_46frac	6568	1.55634e-07	breast
SLC3A2	ENSG00000168003	RVAGSAGTMSQDTEVDMK	bekker_jensen_2017	QE3_UPLC9_DBJ_SA_Waters_70frac_no_concatenation_rep1	5002	2.32996e-05	cervix
SLC3A2	ENSG00000168003	RVAGSAGTMSQDTEVDMK	bekker_jensen_2017	QE4_UPLC5_DBJ_SA_A549_REP1_46frac	6041	3.67515e-06	lung
SLC3A2	ENSG00000168003	RVAGSAGTMSQDTEVDMK	bekker_jensen_2017	QE5_UPLC10_DBJ_SA_MCF7_REP2_46frac	5512	1.08215e-05	breast
SLC3A2	ENSG00000168003	VAGSAGTMSQDTEVDMK	bekker_jensen_2017	QE3_UPLC8_DBJ_SA_293_Rep1_46frac	10408	3.87163e-05	kidney
SLC3A2	ENSG00000168003	VAGSAGTMSQDTEVDMK	bekker_jensen_2017	QE3_UPLC8_DBJ_SA_HCT116_Rep2_46frac	9569	6.73765e-06	colon
SLC3A2	ENSG00000168003	VAGSAGTMSQDTEVDMK	bekker_jensen_2017	QE3_UPLC8_DBJ_SA_MCF7_Rep1_46frac	9106	1.05136e-05	breast
SLC3A2	ENSG00000168003	VAGSAGTMSQDTEVDMK	bekker_jensen_2017	QE3_UPLC9_DBJ_SA_46fractions_Rep1	7793	1.09245e-07	cervix
SLC3A2	ENSG00000168003	VAGSAGTMSQDTEVDMK	bekker_jensen_2017	QE3_UPLC9_DBJ_SA_Waters_70frac_no_concatenation_rep1	7790	3.76823e-05	cervix
SLC3A2	ENSG00000168003	VAGSAGTMSQDTEVDMK	bekker_jensen_2017	QE4_UPLC5_DBJ_SA_A549_REP1_46frac	8653	1.52199e-07	lung
SLC3A2	ENSG00000168003	VAGSAGTMSQDTEVDMK	bekker_jensen_2017	QE5_UPLC10_DBJ_SA_HCT116_REP1_46frac	7590	8.5779e-07	colon
SLC3A2	ENSG00000168003	VAGSAGTMSQDTEVDMK	bekker_jensen_2017	QE5_UPLC10_DBJ_SA_MCF7_REP2_46frac	7670	2.16372e-07	breast
SLC4A4	ENSG00000080493	AAAAAAVAVAAAAPHSAAK	bekker_jensen_2017	QE5_UPLC10_DBJ_SA_COLON_human_46frac	5831	9.4062e-06	colon
SLC4A4	ENSG00000080493	AAAAAAVAVAAAAPHSAAK	bekker_jensen_2017	QE5_UPLC10_DBJ_SA_PROSTATE_Pt3_human_46frac	6355	4.30187e-07	prostate
SLC4A4	ENSG00000080493	AAAAAAVAVAAAAPHSAAK	carlyle_2017	SAMEA7710320	17148	7.11887e-08	brain
SLC4A4	ENSG00000080493	AAAAAAVAVAAAAPHSAAK	carlyle_2017	SAMEA7710321	17231	4.33736e-07	brain
SLC4A4	ENSG00000080493	AAAAAAVAVAAAAPHSAAK	carlyle_2017	SAMEA7710323	16617	8.56208e-07	brain
SLC4A4	ENSG00000080493	AAAAAAVAVAAAAPHSAAK	carlyle_2017	SAMEA7710324	17293	1.22699e-06	brain
SLC4A4	ENSG00000080493	AAAAAAVAVAAAAPHSAAK	carlyle_2017	SAMEA7710325	17941	8.93537e-06	brain
SLC4A4	ENSG00000080493	AAAAAAVAVAAAAPHSAAK	kim_2014	Adult_Frontalcortex_bRP_Elite_38	4903	0.000134	frontal_cortex
SLC4A4	ENSG00000080493	AAAAAAVAVAAAAPHSAAK	kim_2014	Adult_Frontalcortex_bRP_Elite_85	7906	3.9527e-08	frontal_cortex
SLC4A4	ENSG00000080493	AAAAAAVAVAAAAPHSAAK	kim_2014	Adult_Frontalcortex_Gel_Elite_80	7414	2.02816e-07	frontal_cortex
SLC4A4	ENSG00000080493	AAAAAAVAVAAAAPHSAAK	kim_2014	Adult_Pancreas_bRP_Elite_59	8182	1.18293e-10	pancreas
SLC4A4	ENSG00000080493	AAAAAAVAVAAAAPHSAAK	wang_2019	P013129	15526	6.32721e-10	brain
SLC4A4	ENSG00000080493	AAAAAAVAVAAAAPHSAAKIEER	bekker_jensen_2017	QE5_UPLC10_DBJ_SA_COLON_human_46frac	7394	1.45343e-07	colon
SLC7A5	ENSG00000103257	IPGVPGPAGAQSMAGAGPK	bekker_jensen_2017	QE3_UPLC8_DBJ_SA_MCF7_Rep1_46frac	11904	1.01707e-05	breast
SLC7A5	ENSG00000103257	IPGVPGPAGAQSMAGAGPK	bekker_jensen_2017	QE4_UPLC5_DBJ_SA_A549_REP1_46frac	12105	4.9418e-06	lung
SLC7A5	ENSG00000103257	IPGVPGPAGAQSMAGAGPK	bekker_jensen_2017	QE5_UPLC10_DBJ_SA_MCF7_REP2_46frac	11388	2.39265e-05	breast
SLC9A3R1	ENSG00000109062	AADPSQGEMSADAAAGAPIPR	bekker_jensen_2017	QE3_UPLC8_DBJ_SA_HCT116_Rep2_46frac	15146	6.25516e-10	colon
SLC9A3R1	ENSG00000109062	AADPSQGEMSADAAAGAPIPR	bekker_jensen_2017	QE3_UPLC8_DBJ_SA_Hela_39frac_Trypsin	15742	7.02555e-08	cervix
SLC9A3R1	ENSG00000109062	AADPSQGEMSADAAAGAPIPR	bekker_jensen_2017	QE3_UPLC8_DBJ_SA_MCF7_Rep1_46frac	13659	9.17966e-10	breast
SLC9A3R1	ENSG00000109062	AADPSQGEMSADAAAGAPIPR	bekker_jensen_2017	QE3_UPLC9_DBJ_SA_Waters_70frac_no_concatenation_rep1	11519	1.02559e-08	cervix
SLC9A3R1	ENSG00000109062	AADPSQGEMSADAAAGAPIPR	bekker_jensen_2017	QE4_UPLC5_DBJ_SA_A549_REP1_46frac	13240	8.41877e-07	lung
SLC9A3R1	ENSG00000109062	AADPSQGEMSADAAAGAPIPR	bekker_jensen_2017	QE5_UPLC10_DBJ_SA_COLON_human_46frac	13602	8.26118e-07	colon
SLC9A3R1	ENSG00000109062	AADPSQGEMSADAAAGAPIPR	bekker_jensen_2017	QE5_UPLC10_DBJ_SA_HCT116_REP1_46frac	12904	2.82957e-08	colon
SLC9A3R1	ENSG00000109062	AADPSQGEMSADAAAGAPIPR	bekker_jensen_2017	QE5_UPLC10_DBJ_SA_LIVER_human_46frac	12028	4.20075e-08	liver
SLC9A3R1	ENSG00000109062	AADPSQGEMSADAAAGAPIPR	bekker_jensen_2017	QE5_UPLC10_DBJ_SA_MCF7_REP2_46frac	12647	7.61889e-10	breast
SLC9A3R1	ENSG00000109062	AADPSQGEMSADAAAGAPIPR	kim_2014	Adult_CD8Tcells_bRP_Elite_77	9282	2.68799e-06	CD8+_T_cells
SLC9A3R1	ENSG00000109062	AADPSQGEMSADAAAGAPIPR	wang_2019	P010747	18142	7.00946e-06	tonsil
SNX5	ENSG00000089006	VAMAAVPEIIQQQEEDR	bekker_jensen_2017	QE3_UPLC8_DBJ_SA_293_Rep1_46frac	23475	6.12752e-05	kidney
SNX5	ENSG00000089006	VAMAAVPEIIQQQEEDR	bekker_jensen_2017	QE3_UPLC9_DBJ_SA_Waters_70frac_no_concatenation_rep1	20335	0.000168392	cervix
SNX5	ENSG00000089006	VAMAAVPEIIQQQEEDR	bekker_jensen_2017	QE5_UPLC10_DBJ_SA_HCT116_REP1_46frac	20917	3.46612e-05	colon
SNX5	ENSG00000089006	VAMAAVPEIIQQQEEDRSK	bekker_jensen_2017	QE5_UPLC10_DBJ_SA_293_REP2_46frac	17566	2.51339e-06	kidney
SNX5	ENSG00000089006	VAMAAVPEIIQQQEEDRSK	bekker_jensen_2017	QE5_UPLC10_DBJ_SA_MCF7_REP2_46frac	17402	2.31727e-06	breast
SPANXB1	ENSG00000227234	IQKPTVDIEEPIYTMGQQSSVR	schiza_2019	PI-401	15488	1.04161e-09	testis
SPANXB1	ENSG00000227234	IQKPTVDIEEPIYTMGQQSSVR	schiza_2019	PI-656	15179	1.94334e-09	testis
SPANXB1	ENSG00000227234	IQKPTVDIEEPIYTMGQQSSVR	schiza_2019	PreV-064	15418	1.1e-05	testis
SPATA31A1	ENSG00000204849	AQIIESNAPIHMENIPFPIK	schiza_2019	PI-656	27435	3.38202e-06	testis
SPATA31A1	ENSG00000204849	AQIIESNAPIHMENIPFPIK	schiza_2019	PI-702	28972	6.40074e-07	testis
SPATA31A1	ENSG00000204849	AQIIESNAPIHMENIPFPIK	schiza_2019	PreV-012	27561	5e-06	testis
SPATA31A1	ENSG00000204849	AQIIESNAPIHMENIPFPIK	schiza_2019	PreV-013	28048	2.65658e-06	testis
SPATA31A1	ENSG00000204849	AQIIESNAPIHMENIPFPIK	schiza_2019	PreV-030	27357	5.68601e-08	testis
SPATA31A1	ENSG00000204849	AQIIESNAPIHMENIPFPIK	schiza_2019	PreV-064	27811	9e-06	testis
SRSF12	ENSG00000154548	ADPEGTEEAVMSR	bekker_jensen_2017	QE3_UPLC8_DBJ_SA_293_Rep1_46frac	11490	0.000197124	kidney
SRSF12	ENSG00000154548	ADPEGTEEAVMSR	bekker_jensen_2017	QE5_UPLC10_DBJ_SA_SH-SY5Y_REP2_46frac	8494	8.84917e-06	bone_marrow
ST13	ENSG00000100380	IGIEPGRSPPSFAHHIPTMDPR	bekker_jensen_2017	QE5_UPLC10_DBJ_SA_MCF7_REP2_46frac	9744	4.81924e-06	breast
ST13	ENSG00000100380	SPPSFAHHIPTMDPR	bekker_jensen_2017	QE3_UPLC8_DBJ_SA_MCF7_Rep1_46frac	8822	6.97541e-05	breast
ST13	ENSG00000100380	SPPSFAHHIPTMDPR	bekker_jensen_2017	QE5_UPLC10_DBJ_SA_MCF7_REP2_46frac	8478	2.03936e-06	breast
STARD10	ENSG00000214530	VASASAAASTISEPPR	bekker_jensen_2017	QE3_UPLC8_DBJ_SA_MCF7_Rep1_46frac	8018	1.09794e-07	breast
STARD10	ENSG00000214530	VASASAAASTISEPPR	bekker_jensen_2017	QE5_UPLC10_DBJ_SA_MCF7_REP2_46frac	6984	5.36037e-07	breast
STARD10	ENSG00000214530	VASASAAASTISEPPRR	bekker_jensen_2017	QE3_UPLC8_DBJ_SA_MCF7_Rep1_46frac	6311	0.000102875	breast
STARD10	ENSG00000214530	VASASAAASTISEPPRR	bekker_jensen_2017	QE5_UPLC10_DBJ_SA_MCF7_REP2_46frac	5265	2.53565e-05	breast
STARD10	ENSG00000214530	VASASAAASTISEPPRRTQESR	bekker_jensen_2017	QE3_UPLC8_DBJ_SA_MCF7_Rep1_46frac	5261	0.000151216	breast
STARD10	ENSG00000214530	VASASAAASTISEPPRRTQESR	bekker_jensen_2017	QE5_UPLC10_DBJ_SA_MCF7_REP2_46frac	4705	3.92526e-05	breast
STX16	ENSG00000124222	EGIGQASGAETESQPDIR	bekker_jensen_2017	QE3_UPLC8_DBJ_SA_MCF7_Rep1_46frac	10266	0.000148206	breast
STX16	ENSG00000124222	EGIGQASGAETESQPDIR	bekker_jensen_2017	QE5_UPLC10_DBJ_SA_MCF7_REP2_46frac	9095	6.583e-05	breast
TAPT1	ENSG00000169762	NMAGVGDAAAPGEGGGGGVDGPQR	bekker_jensen_2017	QE3_UPLC8_DBJ_SA_MCF7_Rep1_46frac	9932	9.20478e-08	breast
TAPT1	ENSG00000169762	NMAGVGDAAAPGEGGGGGVDGPQR	bekker_jensen_2017	QE3_UPLC8_DBJ_SA_SH-SY5Y_Rep1_46frac	10673	2.77164e-06	bone_marrow
TAPT1	ENSG00000169762	NMAGVGDAAAPGEGGGGGVDGPQR	bekker_jensen_2017	QE3_UPLC9_DBJ_SA_Waters_70frac_no_concatenation_rep1	8470	1.03332e-06	cervix
TAPT1	ENSG00000169762	NMAGVGDAAAPGEGGGGGVDGPQR	bekker_jensen_2017	QE5_UPLC10_DBJ_SA_MCF7_REP2_46frac	8724	4.23063e-07	breast
THOP1	ENSG00000172009	EGAAGADPPAMKPPAACAGDMADAASPCSVVNDIR	bekker_jensen_2017	QE3_UPLC8_DBJ_SA_293_Rep1_46frac	22617	9.35976e-06	kidney
THOP1	ENSG00000172009	EGAAGADPPAMKPPAACAGDMADAASPCSVVNDIR	bekker_jensen_2017	QE3_UPLC8_DBJ_SA_A549_Rep2_46frac	22082	9.19963e-05	lung
THOP1	ENSG00000172009	EGAAGADPPAMKPPAACAGDMADAASPCSVVNDIR	bekker_jensen_2017	QE3_UPLC8_DBJ_SA_HCT116_Rep2_46frac	22316	1.41093e-05	colon
THOP1	ENSG00000172009	EGAAGADPPAMKPPAACAGDMADAASPCSVVNDIR	bekker_jensen_2017	QE3_UPLC8_DBJ_SA_Hela_39frac_Trypsin	43999	6.54873e-07	cervix
THOP1	ENSG00000172009	EGAAGADPPAMKPPAACAGDMADAASPCSVVNDIR	bekker_jensen_2017	QE3_UPLC9_DBJ_SA_46fractions_Rep1	20279	6.94737e-07	cervix
THOP1	ENSG00000172009	EGAAGADPPAMKPPAACAGDMADAASPCSVVNDIR	bekker_jensen_2017	QE3_UPLC9_DBJ_SA_Waters_70frac_no_concatenation_rep1	20166	1.81931e-05	cervix
THOP1	ENSG00000172009	EGAAGADPPAMKPPAACAGDMADAASPCSVVNDIR	bekker_jensen_2017	QE5_UPLC10_DBJ_SA_293_REP2_46frac	21165	6.53222e-06	kidney
THOP1	ENSG00000172009	EGAAGADPPAMKPPAACAGDMADAASPCSVVNDIR	bekker_jensen_2017	QE5_UPLC10_DBJ_SA_HCT116_REP1_46frac	20643	3.9096e-05	colon
THOP1	ENSG00000172009	EGAAGADPPAMKPPAACAGDMADAASPCSVVNDIR	bekker_jensen_2017	QE5_UPLC10_DBJ_SA_SH-SY5Y_REP2_46frac	19875	5.85224e-07	bone_marrow
THOP1	ENSG00000172009	EGAAGADPPAMKPPAACAGDMADAASPCSVVNDIR	kim_2014	Adult_Testis_bRP_Elite_68	12525	0.00010379	testis
THOP1	ENSG00000172009	QAASVAEVAGR	bekker_jensen_2017	QE3_UPLC8_DBJ_SA_293_Rep1_46frac	5791	0.000152817	kidney
THOP1	ENSG00000172009	QAASVAEVAGR	bekker_jensen_2017	QE3_UPLC8_DBJ_SA_HCT116_Rep2_46frac	5495	0.000167619	colon
THOP1	ENSG00000172009	REGAAGADPPAMKPPAACAGDMADAASPCSVVNDIR	bekker_jensen_2017	QE3_UPLC8_DBJ_SA_Hela_39frac_Trypsin	40950	5.53167e-05	cervix
THOP1	ENSG00000172009	REGAAGADPPAMKPPAACAGDMADAASPCSVVNDIR	bekker_jensen_2017	QE3_UPLC8_DBJ_SA_SH-SY5Y_Rep1_46frac	19405	8.40201e-07	bone_marrow
TIAL1	ENSG00000151923	DRSVAPTMMEDDGQPR	bekker_jensen_2017	QE3_UPLC8_DBJ_SA_293_Rep1_46frac	10261	4.84154e-05	kidney
TIAL1	ENSG00000151923	DRSVAPTMMEDDGQPR	bekker_jensen_2017	QE3_UPLC8_DBJ_SA_HCT116_Rep2_46frac	9481	9.42422e-06	colon
TIAL1	ENSG00000151923	DRSVAPTMMEDDGQPR	bekker_jensen_2017	QE5_UPLC10_DBJ_SA_293_REP2_46frac	8347	0.000146249	kidney
TIAL1	ENSG00000151923	SVAPTMMEDDGQPR	bekker_jensen_2017	QE3_UPLC8_DBJ_QC_HELA_39frac_Trypsin	12162	4.55932e-06	cervix
TIAL1	ENSG00000151923	SVAPTMMEDDGQPR	bekker_jensen_2017	QE3_UPLC8_DBJ_SA_293_Rep1_46frac	11341	3.40114e-05	kidney
TIAL1	ENSG00000151923	SVAPTMMEDDGQPR	bekker_jensen_2017	QE3_UPLC8_DBJ_SA_A549_Rep2_46frac	10545	1.40148e-05	lung
TIAL1	ENSG00000151923	SVAPTMMEDDGQPR	bekker_jensen_2017	QE3_UPLC8_DBJ_SA_HCT116_Rep2_46frac	10569	1.67552e-06	colon
TIAL1	ENSG00000151923	SVAPTMMEDDGQPR	bekker_jensen_2017	QE3_UPLC8_DBJ_SA_MCF7_Rep1_46frac	10240	7.84856e-06	breast
TIAL1	ENSG00000151923	SVAPTMMEDDGQPR	bekker_jensen_2017	QE3_UPLC8_DBJ_SA_SH-SY5Y_Rep1_46frac	10397	0.000128411	bone_marrow
TIAL1	ENSG00000151923	SVAPTMMEDDGQPR	bekker_jensen_2017	QE3_UPLC9_DBJ_SA_46fractions_Rep1	9263	1.60635e-05	cervix
TIAL1	ENSG00000151923	SVAPTMMEDDGQPR	bekker_jensen_2017	QE3_UPLC9_DBJ_SA_Waters_70frac_no_concatenation_rep1	8289	1.97328e-06	cervix
TIAL1	ENSG00000151923	SVAPTMMEDDGQPR	bekker_jensen_2017	QE5_UPLC10_DBJ_SA_293_REP2_46frac	9242	1.15966e-05	kidney
TIAL1	ENSG00000151923	SVAPTMMEDDGQPR	bekker_jensen_2017	QE5_UPLC10_DBJ_SA_MCF7_REP2_46frac	8833	2.13192e-05	breast
TLE1	ENSG00000196781	AMFPQSRHPTPHQAAGQPFK	bekker_jensen_2017	QE3_UPLC8_DBJ_SA_293_Rep1_46frac	8606	0.000180557	kidney
TLE1	ENSG00000196781	AMFPQSRHPTPHQAAGQPFK	bekker_jensen_2017	QE3_UPLC8_DBJ_SA_HCT116_Rep2_46frac	8603	7.54406e-05	colon
TLE1	ENSG00000196781	AMFPQSRHPTPHQAAGQPFK	bekker_jensen_2017	QE3_UPLC8_DBJ_SA_MCF7_Rep1_46frac	7875	0.000179149	breast
TLE1	ENSG00000196781	AMFPQSRHPTPHQAAGQPFK	bekker_jensen_2017	QE3_UPLC8_DBJ_SA_SH-SY5Y_Rep1_46frac	8796	1.86438e-05	bone_marrow
TLE1	ENSG00000196781	AMFPQSRHPTPHQAAGQPFK	bekker_jensen_2017	QE3_UPLC9_DBJ_SA_Waters_70frac_no_concatenation_rep1	4692	5.47613e-05	cervix
TLE1	ENSG00000196781	AMFPQSRHPTPHQAAGQPFK	bekker_jensen_2017	QE4_UPLC5_DBJ_SA_A549_REP1_46frac	7521	2.44684e-05	lung
TLE1	ENSG00000196781	AMFPQSRHPTPHQAAGQPFK	bekker_jensen_2017	QE5_UPLC10_DBJ_SA_HCT116_REP1_46frac	7473	1.54025e-05	colon
TLE1	ENSG00000196781	AMFPQSRHPTPHQAAGQPFK	bekker_jensen_2017	QE5_UPLC10_DBJ_SA_MCF7_REP2_46frac	7248	5.28146e-05	breast
TLE1	ENSG00000196781	AMFPQSRHPTPHQAAGQPFK	bekker_jensen_2017	QE5_UPLC10_DBJ_SA_SH-SY5Y_REP2_46frac	7367	3.58476e-05	bone_marrow
TM9SF3	ENSG00000077147	AVAAAAAAAPDPGGR	bekker_jensen_2017	QE5_UPLC10_DBJ_SA_MCF7_REP2_46frac	5097	9.94082e-05	breast
TM9SF3	ENSG00000077147	AVAAAAAAAPDPGGR	wang_2019	P013164	11595	8.93925e-06	testis
TM9SF3	ENSG00000077147	AVAAAAAAAPDPGGR	wang_2019	P013678	11265	2.55635e-06	pancreas
TM9SF3	ENSG00000077147	AVAAAAAAAPDPGGR	wang_2019	P013681	10963	2.72617e-05	rectum
TM9SF3	ENSG00000077147	AVAAAAAAAPDPGGR	wang_2019	P015161	10308	4.09464e-05	salivary_gland
TM9SF3	ENSG00000077147	AVAAAAAAAPDPGGR	wang_2019	P015424	12226	8.48915e-05	adrenal_gland
TM9SF3	ENSG00000077147	AVAAAAAAAPDPGGR	wang_2019	P018020	18027	2.83995e-06	pituitary_gland
TM9SF3	ENSG00000077147	GCESAAAEAAAAEEAAAGGGVGEPAPGR	bekker_jensen_2017	QE3_UPLC8_DBJ_SA_SH-SY5Y_Rep1_46frac	18991	1.10854e-05	bone_marrow
TM9SF3	ENSG00000077147	GCESAAAEAAAAEEAAAGGGVGEPAPGR	bekker_jensen_2017	QE3_UPLC9_DBJ_SA_Waters_70frac_no_concatenation_rep1	16618	1.68582e-06	cervix
TM9SF3	ENSG00000077147	GCESAAAEAAAAEEAAAGGGVGEPAPGR	bekker_jensen_2017	QE5_UPLC10_DBJ_SA_293_REP2_46frac	16588	2.90954e-06	kidney
TM9SF3	ENSG00000077147	GCESAAAEAAAAEEAAAGGGVGEPAPGR	bekker_jensen_2017	QE5_UPLC10_DBJ_SA_SH-SY5Y_REP2_46frac	17036	6.37381e-07	bone_marrow
TM9SF3	ENSG00000077147	GCESAAAEAAAAEEAAAGGGVGEPAPGRR	bekker_jensen_2017	QE3_UPLC8_DBJ_QC_HELA_39frac_Trypsin	16273	5.89896e-05	cervix
TM9SF3	ENSG00000077147	GCESAAAEAAAAEEAAAGGGVGEPAPGRR	bekker_jensen_2017	QE3_UPLC8_DBJ_SA_293_Rep1_46frac	17626	1.93055e-06	kidney
TM9SF3	ENSG00000077147	GCESAAAEAAAAEEAAAGGGVGEPAPGRR	bekker_jensen_2017	QE3_UPLC8_DBJ_SA_A549_Rep2_46frac	16639	1.74521e-09	lung
TM9SF3	ENSG00000077147	GCESAAAEAAAAEEAAAGGGVGEPAPGRR	bekker_jensen_2017	QE3_UPLC8_DBJ_SA_SH-SY5Y_Rep1_46frac	16492	5.34125e-08	bone_marrow
TM9SF3	ENSG00000077147	GCESAAAEAAAAEEAAAGGGVGEPAPGRR	bekker_jensen_2017	QE3_UPLC9_DBJ_SA_46fractions_Rep1	14546	9.35831e-09	cervix
TM9SF3	ENSG00000077147	GCESAAAEAAAAEEAAAGGGVGEPAPGRR	bekker_jensen_2017	QE3_UPLC9_DBJ_SA_Waters_70frac_no_concatenation_rep1	14278	5.29667e-11	cervix
TM9SF3	ENSG00000077147	GCESAAAEAAAAEEAAAGGGVGEPAPGRR	bekker_jensen_2017	QE4_UPLC5_DBJ_SA_A549_REP1_46frac	16427	1.24852e-05	lung
TM9SF3	ENSG00000077147	GCESAAAEAAAAEEAAAGGGVGEPAPGRR	bekker_jensen_2017	QE5_UPLC10_DBJ_SA_293_REP2_46frac	15065	1.76064e-05	kidney
TM9SF3	ENSG00000077147	GCESAAAEAAAAEEAAAGGGVGEPAPGRR	bekker_jensen_2017	QE5_UPLC10_DBJ_SA_MCF7_REP2_46frac	13911	9.60638e-05	breast
TM9SF3	ENSG00000077147	GCESAAAEAAAAEEAAAGGGVGEPAPGRR	bekker_jensen_2017	QE5_UPLC10_DBJ_SA_SH-SY5Y_REP2_46frac	14593	1.80247e-05	bone_marrow
TMEM94	ENSG00000177728	ASISPGPVHAEGPQRPEGAAGGSAGR	bekker_jensen_2017	QE3_UPLC8_DBJ_SA_SH-SY5Y_Rep1_46frac	5878	8.80365e-05	bone_marrow
TMEM94	ENSG00000177728	ASISPGPVHAEGPQRPEGAAGGSAGR	bekker_jensen_2017	QE5_UPLC10_DBJ_SA_MCF7_REP2_46frac	4774	7.19921e-07	breast
TMEM94	ENSG00000177728	ASISPGPVHAEGPQRPEGAAGGSAGR	wang_2019	P013164	12273	0.000127631	testis
TMEM94	ENSG00000177728	ASISPGPVHAEGPQRPEGAAGGSAGR	wang_2019	P013188	12200	2.08189e-05	small_intestine
TMEM94	ENSG00000177728	TSQGAEEVSDVEGGVEK	bekker_jensen_2017	QE3_UPLC8_DBJ_SA_A549_Rep2_46frac	10990	7.5874e-05	lung
TMEM94	ENSG00000177728	TSQGAEEVSDVEGGVEK	bekker_jensen_2017	QE3_UPLC8_DBJ_SA_HCT116_Rep2_46frac	11651	7.9525e-06	colon
TMEM94	ENSG00000177728	TSQGAEEVSDVEGGVEK	bekker_jensen_2017	QE3_UPLC8_DBJ_SA_Hela_39frac_Trypsin	11959	4.83347e-07	cervix
TMPO	ENSG00000120802	GCGEGASQIPEMPEFIEDPSVITK	bekker_jensen_2017	QE3_UPLC8_DBJ_SA_293_Rep1_46frac	29609	2.2622e-07	kidney
TMPO	ENSG00000120802	GCGEGASQIPEMPEFIEDPSVITK	bekker_jensen_2017	QE3_UPLC8_DBJ_SA_HCT116_Rep2_46frac	29041	2.54079e-05	colon
TMPO	ENSG00000120802	GCGEGASQIPEMPEFIEDPSVITK	bekker_jensen_2017	QE3_UPLC9_DBJ_SA_Waters_70frac_no_concatenation_rep1	28100	9.00172e-09	cervix
TMPO	ENSG00000120802	GCGEGASQIPEMPEFIEDPSVITK	bekker_jensen_2017	QE5_UPLC10_DBJ_SA_HCT116_REP1_46frac	27824	8.61548e-07	colon
TMPO	ENSG00000120802	GCGEGASQIPEMPEFIEDPSVITK	bekker_jensen_2017	QE5_UPLC10_DBJ_SA_SH-SY5Y_REP2_46frac	28235	4.18572e-08	bone_marrow
TMSB4X	ENSG00000205542	FSSATMSDKPDMAEIEK	bekker_jensen_2017	QE3_UPLC8_DBJ_SA_A549_Rep2_46frac	12601	1.54258e-07	lung
TMSB4X	ENSG00000205542	FSSATMSDKPDMAEIEK	bekker_jensen_2017	QE3_UPLC8_DBJ_SA_HCT116_Rep2_46frac	12626	8.73209e-05	colon
[truncated: 189 more rows]
